# Supplementary material for: How do self-exempt beliefs affect intentions to quit smoking? An exploration of the mediating role of threat appraisal and coping appraisal
Source: Front Psychol. 2023 Nov 30;14:1260561. doi: 10.3389/fpsyg.2023.1260561 (PMC10720447; doi:10.3389/fpsyg.2023.1260561)
Supplement: Supplementary file 2 [file Table_1.xlsx]

## Sheet: Dataset S1
Number	Gender	Age	Education	Resident	Occupation	Chronic	Current1	Current2	Type	Amount	PS1	PS2	PS3	PV1	PV2	PV3	IR1	IR2	IR3	ER1	ER2	ER3	RE1	RE2	RE3	SE1	SE2	SE3	RC1	RC2	RC3	IQS1	IQS2	IQS3	IQS4	SB1	SB2	SB3	SB4	SB5	BB1	BB2	BB3	BB4	BB5	WB1	WB2	WB3	JB1
11	1	1	4	1	5	1	1	1	1	1	7	5	5	5	5	6	4	4	4	3	6	4	7	7	7	4	4	4	1	5	5	2	4	3	4	1	1	1	2	1	4	2	2	1	5	3	2	4	2
13	1	1	4	1	2	1	1	1	1	2	7	7	7	7	7	7	7	3	3	1	1	1	7	7	7	4	3	3	1	1	6	2	4	2	2	1	1	1	1	1	7	4	4	2	4	4	4	4	4
15	1	1	4	1	5	1	1	1	1	1	7	7	7	7	7	7	7	3	3	1	1	1	7	7	7	7	7	7	1	1	1	5	5	5	3	1	1	1	1	1	3	4	4	1	7	1	4	5	4
16	1	1	4	1	5	1	1	1	1	1	7	6	5	6	5	3	7	7	7	3	1	3	3	4	5	4	4	4	1	2	4	1	4	1	4	4	3	2	2	1	4	6	6	3	4	7	7	6	7
31	1	2	3	2	4	1	1	1	1	1	7	4	4	5	4	4	5	5	5	1	2	3	4	4	6	3	2	2	1	1	1	3	5	2	2	2	2	2	2	2	3	2	3	1	2	3	3	3	3
32	1	1	2	2	6	1	1	1	1	3	7	7	7	7	7	7	7	7	7	1	7	7	4	7	7	7	7	7	1	1	7	1	3	1	1	1	1	1	1	1	1	1	1	1	1	1	7	1	1
34	1	2	4	1	2	1	1	1	1	2	7	7	6	6	1	1	7	7	7	2	7	1	7	7	1	7	7	7	1	6	7	3	4	2	2	2	1	4	1	2	1	1	6	1	1	1	1	7	1
39	1	5	4	1	1	2	1	1	1	1	6	6	5	6	1	5	5	5	5	4	5	6	6	3	5	2	3	6	3	2	2	3	3	3	3	5	5	5	5	5	5	5	5	5	5	5	5	3	5
44	1	2	3	1	6	1	1	1	1	1	5	5	5	6	4	4	4	4	4	1	1	1	5	5	5	2	2	2	1	1	1	2	2	2	2	4	4	4	4	2	4	1	3	1	4	1	1	1	1
50	1	1	3	1	2	1	1	1	1	1	7	7	7	7	7	7	7	7	7	1	1	1	7	7	7	5	5	5	1	1	2	3	4	4	4	1	1	1	1	1	1	1	5	1	1	1	1	1	1
52	1	3	4	1	6	1	1	1	1	3	1	1	1	1	5	1	2	1	1	7	7	4	1	1	1	4	3	7	7	7	7	2	2	2	2	4	7	1	1	7	1	7	5	5	3	3	4	2	4
53	1	2	2	1	2	1	1	1	1	2	3	4	4	6	2	2	6	5	5	4	5	4	5	5	5	5	3	2	3	5	5	2	3	2	3	5	6	6	6	6	6	6	5	6	5	5	6	5	6
56	1	3	4	1	4	1	1	1	1	3	1	1	1	1	1	1	7	7	7	7	7	7	1	1	1	1	1	7	1	1	7	1	1	1	1	7	7	7	7	7	7	1	1	7	1	7	7	7	7
58	1	5	4	1	6	1	1	1	1	1	7	7	7	7	7	7	7	7	7	4	4	4	7	7	7	4	4	4	1	4	4	3	3	3	3	5	5	1	1	4	4	4	4	4	4	4	1	4	4
62	1	1	4	1	5	1	1	1	1	2	6	5	5	6	5	5	6	6	6	4	4	4	5	5	5	5	5	5	4	6	5	3	4	3	4	4	4	4	4	3	6	4	5	4	5	4	4	4	4
63	1	2	4	2	6	1	1	1	1	2	7	7	7	7	7	7	7	7	7	1	7	7	7	7	7	7	7	1	1	1	1	3	4	4	4	1	7	1	1	1	1	1	1	1	1	1	1	1	1
69	1	1	4	2	4	1	1	1	1	4	7	1	1	7	1	1	7	7	7	7	7	7	1	1	1	1	1	1	1	7	7	2	2	2	2	7	6	6	6	6	6	5	6	6	6	6	6	5	6
72	1	1	4	1	5	1	1	1	1	1	7	6	6	6	7	7	5	6	6	2	4	4	7	7	7	6	7	6	1	1	1	4	5	5	5	3	3	3	3	3	7	2	2	1	1	1	1	2	1
76	1	2	2	1	6	1	1	1	1	1	7	7	7	4	4	4	4	2	2	1	2	1	7	7	7	7	7	7	1	2	2	3	4	3	5	3	4	2	2	1	1	1	5	3	2	2	5	2	3
88	1	1	4	2	5	1	1	1	1	2	7	4	3	6	5	5	7	7	7	3	6	3	2	6	2	6	6	6	2	2	2	4	5	5	4	2	2	2	2	2	2	2	2	2	2	6	6	6	6
91	1	6	4	1	1	2	1	1	1	2	5	4	3	4	4	4	5	6	5	3	5	3	3	6	6	3	4	4	3	5	3	3	3	3	3	4	5	4	4	4	5	3	5	3	6	3	4	4	4
98	1	6	4	1	1	1	1	1	1	1	6	1	1	1	1	1	3	1	1	1	1	1	5	5	1	1	1	1	1	1	2	2	4	2	1	3	1	3	3	5	3	1	1	5	3	1	1	1	3
106	1	6	3	1	1	1	1	1	1	2	4	4	4	5	4	5	3	6	5	3	5	3	4	5	6	5	6	5	2	4	2	3	3	3	4	5	3	4	4	3	5	5	4	5	5	3	3	3	5
115	1	6	4	1	1	1	1	1	1	3	7	4	5	6	3	4	6	6	6	4	5	5	5	3	3	2	2	2	3	4	4	3	4	3	3	4	3	4	4	5	4	3	4	4	5	3	2	3	4
139	1	5	3	2	6	2	1	1	1	3	7	7	7	7	7	7	7	7	5	5	5	5	7	7	7	1	1	1	1	1	7	2	2	2	4	1	1	1	1	1	1	1	1	1	1	1	1	1	1
151	1	1	3	1	6	1	1	1	1	1	7	4	1	5	4	4	4	4	4	1	4	1	7	7	7	7	7	7	1	4	1	4	3	5	4	1	1	1	1	1	7	1	6	1	1	1	1	1	1
162	1	6	3	1	1	1	1	1	1	3	5	1	5	5	1	5	1	1	1	1	1	1	5	1	1	1	1	1	1	1	1	2	4	3	2	7	7	7	7	7	1	1	1	1	1	7	7	7	7
185	1	6	3	2	2	2	1	1	1	1	6	6	5	6	5	5	6	7	7	4	7	5	3	4	7	5	6	3	5	3	4	3	3	2	3	5	4	4	5	6	6	5	7	6	5	4	5	5	6
193	1	1	4	2	5	1	1	1	1	2	6	6	6	6	6	6	4	4	4	4	6	3	6	5	6	5	5	5	5	5	5	2	2	2	2	2	2	2	2	2	5	2	2	2	2	2	2	3	2
215	1	2	4	2	3	1	1	1	1	1	2	3	1	2	2	2	2	3	3	3	3	4	4	4	3	3	3	3	3	3	3	2	2	2	2	1	1	1	1	2	3	3	3	3	3	2	2	3	3
226	1	5	4	1	1	1	1	1	1	1	4	4	4	4	4	4	4	3	3	3	4	3	6	3	3	6	6	6	2	3	3	5	4	4	4	3	5	3	3	3	7	2	3	2	2	4	4	2	4
239	1	6	3	1	1	1	1	1	1	1	7	7	7	7	7	7	4	4	4	5	5	5	7	7	7	7	7	7	7	7	7	4	5	4	4	1	1	2	3	1	3	3	5	4	4	7	7	7	7
243	1	2	3	2	6	1	1	1	1	1	7	3	1	3	2	1	6	4	3	2	2	2	7	2	1	7	7	7	1	2	2	5	5	4	4	3	3	3	3	1	1	2	7	1	1	1	1	1	1
244	1	5	4	1	6	1	1	1	1	1	7	3	3	7	3	3	7	7	7	3	5	5	5	5	3	3	3	7	3	3	7	2	4	2	4	3	3	3	3	3	3	5	3	3	5	3	3	5	3
246	1	6	4	1	6	1	1	1	1	2	1	1	1	7	1	1	7	7	7	1	4	4	1	1	1	1	7	1	1	1	1	2	5	2	4	4	7	7	7	7	7	4	4	1	1	1	1	1	1
247	1	6	3	1	6	2	1	1	1	4	7	7	7	7	7	7	7	7	7	6	7	5	7	7	7	7	7	7	1	1	1	3	3	3	5	1	7	3	5	7	7	7	7	2	7	5	5	5	7
250	1	3	5	1	2	1	1	1	1	1	5	4	2	4	3	2	5	6	4	3	6	3	5	5	5	4	4	4	3	5	4	2	3	2	3	4	4	5	5	6	5	5	5	4	4	5	5	5	6
254	1	2	4	2	5	1	1	1	1	2	7	4	1	7	4	1	7	1	1	1	5	4	4	7	7	4	7	1	1	1	7	2	4	2	1	1	4	4	4	1	7	4	1	1	4	7	7	1	5
264	1	2	3	2	2	1	1	1	1	3	2	6	2	7	2	6	2	6	5	3	5	7	7	4	5	6	5	7	6	2	7	2	4	4	2	5	6	5	7	2	7	6	7	2	5	7	1	6	6
265	1	1	3	2	5	1	1	1	1	2	6	5	6	6	5	6	6	5	6	5	7	6	7	4	7	3	4	4	4	6	4	2	4	3	3	5	5	6	5	6	5	5	6	6	6	5	5	6	6
267	1	2	4	1	3	2	1	1	1	1	6	6	6	3	6	6	2	6	6	6	6	3	7	6	6	3	3	6	6	3	3	3	4	2	4	7	6	6	3	4	6	6	3	3	6	6	3	3	3
272	1	1	3	1	5	1	1	1	1	1	5	5	6	6	6	6	6	5	5	6	5	6	6	6	5	6	5	6	5	6	5	1	4	4	1	7	6	6	6	6	5	6	6	5	6	5	6	5	6
274	1	3	1	2	1	1	1	1	1	2	7	7	7	5	7	6	6	5	7	7	6	7	5	6	7	6	5	7	7	6	7	3	5	5	5	5	7	6	7	5	6	6	7	7	5	6	6	2	6
276	1	2	4	1	2	2	1	1	1	1	5	6	5	7	6	5	7	6	5	6	6	5	6	6	6	5	6	7	6	5	7	2	3	2	2	6	5	7	6	5	7	6	4	7	6	5	7	6	6
280	1	2	3	2	3	1	1	1	1	1	5	4	6	3	6	4	6	6	3	6	5	6	4	6	6	3	6	5	3	6	6	5	3	1	3	6	3	6	7	4	6	4	4	7	6	6	4	7	7
282	1	3	5	1	2	1	1	1	1	1	6	7	6	6	7	6	7	5	6	6	3	5	6	7	7	3	7	2	3	7	7	4	4	5	4	6	7	6	6	6	5	5	5	5	5	5	6	6	6
285	1	3	3	2	3	2	1	1	1	2	6	5	7	6	6	7	6	6	6	7	5	5	5	6	7	6	7	6	6	6	7	2	5	2	5	6	5	4	7	5	5	4	7	5	5	7	6	6	6
287	1	1	4	2	2	1	1	1	1	3	6	5	5	6	4	4	5	5	3	4	4	5	4	4	4	5	3	5	5	3	5	2	2	3	3	5	3	5	5	6	4	5	5	3	5	5	6	4	4
288	1	3	3	1	5	2	1	1	1	2	7	6	7	6	7	6	6	6	6	7	6	6	6	5	6	6	6	6	6	5	6	5	5	5	4	7	6	7	7	6	7	6	7	6	6	5	7	6	7
293	1	2	1	1	6	2	1	1	1	1	3	7	6	5	6	5	2	6	5	3	7	5	4	4	3	6	6	2	6	5	7	3	4	5	1	6	5	5	2	7	6	5	7	6	2	6	4	2	4
294	1	1	4	2	5	1	1	1	1	2	5	4	4	5	4	4	4	5	4	5	4	5	4	5	5	4	5	3	3	4	5	2	2	3	2	5	3	5	3	5	3	5	3	4	5	5	4	5	5
296	1	2	4	1	2	2	1	1	1	2	5	4	5	4	5	5	4	4	5	4	5	5	6	5	4	5	6	5	4	5	6	4	4	4	4	5	4	4	4	5	4	5	3	4	5	4	5	5	4
298	1	3	4	1	4	1	1	1	1	2	4	5	5	6	6	5	5	6	6	7	5	5	6	6	7	5	6	5	7	7	6	4	4	3	5	4	5	6	6	6	4	5	5	6	7	7	7	6	4
300	1	1	4	2	5	1	1	1	1	1	5	4	5	6	3	5	5	5	3	6	3	6	3	5	3	5	3	5	4	4	6	2	2	1	3	5	3	5	6	2	5	3	5	3	5	3	5	3	3
306	1	3	4	1	4	1	1	1	1	1	6	7	6	5	6	7	6	5	6	5	6	5	6	7	6	5	6	7	5	6	5	4	4	4	5	6	6	7	6	7	7	6	6	7	5	6	6	5	5
308	1	3	4	1	1	2	1	1	1	2	4	4	3	5	3	4	4	5	3	5	5	4	3	5	5	3	5	3	5	4	4	5	2	2	5	4	4	4	4	5	3	4	3	5	3	5	3	5	4
314	1	2	2	1	1	1	1	1	1	3	6	4	5	5	6	5	5	5	4	6	5	6	5	4	5	5	5	4	5	5	4	2	2	2	2	6	3	5	3	5	3	5	6	3	6	3	6	6	3
315	1	2	4	1	2	2	1	1	1	2	6	7	6	7	5	5	7	6	5	6	5	6	5	4	6	5	6	3	4	7	4	4	3	4	3	7	6	5	6	6	4	6	5	5	7	6	4	6	6
317	1	3	4	1	2	1	1	1	1	1	7	7	7	6	7	6	7	6	5	5	7	7	7	7	6	6	5	7	6	6	7	3	3	1	3	7	6	7	6	7	7	7	7	6	7	6	7	7	6
318	1	3	4	1	4	2	1	1	1	1	5	6	7	6	7	7	6	7	6	7	6	7	6	7	7	6	7	6	7	7	6	3	2	2	2	6	6	7	6	7	6	7	6	7	6	7	6	6	7
319	1	2	4	2	2	1	1	1	1	2	6	3	4	2	5	4	3	6	5	4	3	4	2	6	6	6	7	6	6	7	7	3	2	2	5	7	7	6	6	5	4	6	7	7	7	5	6	5	7
320	1	3	3	1	4	1	1	1	1	1	4	5	6	6	7	7	7	7	7	6	6	7	7	7	6	6	6	6	6	6	6	3	2	2	2	7	6	6	7	6	7	6	7	6	6	6	7	7	6
322	1	2	3	1	1	1	1	1	1	1	7	6	7	7	6	7	7	7	7	7	6	6	6	6	7	7	6	7	6	5	7	4	4	4	4	7	6	7	7	7	7	6	6	7	7	7	7	7	6
324	1	3	5	1	3	1	1	1	1	1	5	4	6	5	6	5	4	6	5	5	6	5	4	6	4	6	4	5	6	4	5	2	2	3	5	5	4	6	6	5	6	5	5	6	6	6	5	6	5
326	1	2	4	1	4	2	1	1	1	1	6	7	4	5	4	5	6	6	5	3	3	5	4	5	5	3	2	1	2	2	5	2	3	1	2	4	3	3	3	3	2	2	5	2	3	4	3	2	5
328	1	1	3	2	2	2	1	1	1	1	3	3	2	3	2	3	2	1	3	1	3	1	3	1	3	1	3	1	3	3	1	2	3	3	2	3	5	5	3	5	3	3	5	6	3	5	3	6	4
331	1	3	4	1	2	1	1	1	1	2	5	6	5	6	5	6	6	6	5	7	5	6	7	6	5	6	7	5	7	6	6	4	4	4	4	5	6	5	7	6	5	6	7	5	6	5	6	5	5
332	1	3	3	1	2	1	1	1	1	2	4	5	4	5	5	3	5	5	5	3	3	3	5	5	2	4	5	4	5	3	4	2	4	4	4	6	5	3	6	6	6	6	6	6	5	4	6	3	5
337	1	2	5	1	1	1	1	1	1	1	5	4	5	4	5	5	5	4	5	5	6	5	5	5	6	5	5	6	4	5	5	2	3	2	3	5	6	5	4	5	4	5	4	4	5	4	4	5	5
338	1	3	3	1	3	1	1	1	1	2	5	4	7	5	5	7	6	5	7	6	5	6	5	6	6	6	7	6	6	7	6	3	2	1	2	6	5	5	6	5	6	5	7	5	5	7	5	7	5
339	1	1	3	1	5	1	1	1	1	1	6	5	6	6	5	6	5	6	5	7	5	5	7	7	7	6	6	5	4	7	7	3	4	4	4	7	5	6	5	6	6	6	6	6	7	6	5	4	6
340	1	2	4	2	2	1	1	1	1	2	6	5	6	7	4	5	7	7	6	5	7	7	6	7	6	7	6	6	3	6	5	1	2	2	2	6	5	5	6	5	6	4	5	6	5	5	5	4	4
343	1	1	4	2	5	1	1	1	1	1	7	4	7	5	7	5	6	7	5	6	7	5	6	6	5	6	6	5	6	5	6	2	2	5	2	6	4	6	6	4	6	6	4	6	6	5	6	5	4
345	1	2	2	1	2	1	1	1	1	3	5	4	5	5	4	4	6	4	4	4	5	4	4	5	4	4	5	5	5	4	5	2	1	5	2	5	4	5	4	5	4	4	5	5	6	5	4	3	5
346	1	3	4	1	2	1	1	1	1	3	4	5	5	4	6	5	5	5	6	5	4	6	5	5	4	5	6	6	5	4	6	1	5	5	5	5	5	6	6	6	4	6	7	6	6	5	6	6	5
354	1	3	3	1	4	1	1	1	1	2	7	5	6	6	5	6	5	6	7	6	5	6	6	6	6	5	7	5	5	6	5	5	5	1	2	7	6	5	6	6	5	6	5	7	6	7	6	6	6
360	1	3	2	1	1	1	1	1	1	2	6	5	3	6	5	5	3	6	5	3	6	5	5	6	5	5	6	6	5	5	5	2	3	2	5	2	7	3	5	3	7	3	5	5	7	3	5	3	3
361	1	1	4	1	5	1	1	1	1	1	6	3	6	4	2	2	5	4	6	7	3	5	1	2	4	5	2	2	4	6	2	2	3	5	1	1	6	4	2	5	3	2	5	3	2	4	5	3	2
363	1	1	3	2	3	1	1	1	1	1	5	3	3	4	4	4	5	6	4	5	5	4	4	5	5	5	4	3	2	5	4	5	5	5	5	4	4	4	4	2	5	3	4	4	5	3	5	5	5
367	1	2	4	1	2	1	1	1	1	1	5	5	3	5	6	2	5	6	5	4	5	4	5	6	5	3	6	5	3	5	6	1	2	2	1	5	4	4	6	2	5	6	4	6	3	5	3	5	5
370	1	2	3	1	4	1	1	1	1	1	4	6	5	7	5	6	6	5	7	5	6	5	6	5	7	5	5	6	5	6	7	2	4	3	4	5	7	6	5	5	6	6	6	5	6	5	6	4	5
371	1	2	4	1	2	1	1	1	1	1	7	4	3	3	2	2	7	6	5	2	4	5	2	4	5	3	5	2	6	7	4	3	2	2	3	2	5	3	6	3	5	3	6	2	5	3	5	3	1
373	1	2	3	1	2	1	1	1	1	1	4	6	5	5	6	6	6	6	6	7	5	3	1	1	1	5	5	4	1	1	3	3	3	3	4	5	4	5	4	3	4	5	4	4	5	3	4	5	4
379	1	2	4	1	2	1	1	1	1	1	6	5	6	6	5	6	5	6	5	6	5	6	6	5	5	4	6	5	5	5	6	3	1	3	1	6	5	6	5	6	5	6	5	6	5	6	6	6	5
380	1	2	4	1	5	1	1	1	1	1	7	6	7	5	6	7	6	5	7	5	4	4	7	6	5	5	7	6	5	5	7	3	3	3	3	6	5	7	5	7	5	5	6	5	4	7	5	5	4
387	1	3	5	1	1	1	1	1	1	2	7	7	7	6	7	7	2	6	7	6	6	7	6	6	6	5	7	7	5	6	7	5	5	5	4	6	7	5	6	7	5	6	7	6	5	5	6	7	7
388	1	2	4	1	2	2	1	1	1	2	7	5	4	7	6	5	6	7	5	6	6	4	7	6	4	6	5	6	6	4	6	4	3	4	4	7	5	4	7	6	4	6	4	6	6	5	4	5	6
392	1	2	3	1	2	1	1	1	1	2	7	6	7	7	7	6	7	7	7	6	7	6	7	6	7	6	7	7	7	7	7	5	4	4	4	7	6	5	7	7	6	6	7	6	7	6	7	6	7
393	1	2	4	2	2	1	1	1	1	1	7	7	6	6	7	6	2	7	6	7	7	7	7	6	7	7	7	7	7	6	7	4	4	5	5	1	1	1	1	1	1	1	1	1	1	1	1	1	1
395	1	3	4	1	1	1	1	1	1	2	4	6	5	5	6	7	5	6	7	5	7	6	7	7	5	6	5	7	6	7	6	3	1	2	2	6	5	7	5	7	4	7	5	4	7	6	4	7	7
396	1	3	3	1	2	2	1	1	1	1	7	6	7	7	7	6	7	5	6	7	7	4	3	2	5	2	2	2	5	6	5	4	5	2	4	5	4	6	6	7	6	6	5	2	5	4	5	6	7
398	1	2	2	2	3	1	1	1	1	2	7	7	7	7	7	7	7	7	7	7	7	7	7	7	7	7	7	7	6	5	6	3	3	2	2	6	6	6	6	4	6	6	5	6	7	5	6	7	7
401	1	2	3	1	2	1	1	1	1	1	7	7	7	5	7	7	4	3	4	1	5	4	5	3	5	7	7	7	4	5	6	3	4	4	4	6	7	6	7	6	7	1	7	3	7	4	5	7	6
402	1	3	4	2	1	1	1	1	1	1	5	5	5	6	4	6	5	5	4	5	6	5	4	4	4	3	3	2	4	5	4	4	4	3	5	5	5	5	5	4	4	5	4	4	3	5	5	5	5
407	1	3	4	1	4	1	1	1	1	3	6	5	5	4	4	6	5	5	4	5	5	4	5	5	6	5	4	5	6	4	6	2	2	1	2	6	4	6	5	6	5	6	6	5	6	5	6	6	6
408	1	1	4	2	2	1	1	1	1	1	6	3	3	5	1	2	5	5	6	5	7	5	6	5	6	5	5	3	3	5	5	4	4	5	5	3	2	1	2	1	2	1	5	2	5	3	3	2	2
409	1	2	3	2	4	2	1	1	1	2	5	4	5	6	4	5	3	5	3	5	5	3	5	4	6	4	4	5	3	5	6	2	1	1	2	5	4	4	6	5	4	6	5	5	6	4	5	5	5
410	1	3	3	2	3	1	1	1	1	2	6	6	6	6	7	7	7	7	6	6	5	6	6	5	5	6	6	6	6	7	6	3	5	5	2	6	5	6	6	6	6	6	7	6	6	6	7	6	6
411	1	2	4	1	2	1	1	1	1	2	7	7	7	7	7	7	7	7	7	7	7	7	2	2	7	4	3	2	4	3	7	1	2	2	3	5	4	4	4	1	5	4	4	5	5	3	3	6	3
413	1	1	4	2	4	1	1	1	1	3	7	6	6	7	7	7	7	7	7	7	5	4	7	7	7	5	4	5	5	4	3	3	4	2	2	5	5	4	4	5	5	4	5	4	5	5	6	5	6
414	1	3	3	2	3	1	1	1	1	2	4	4	6	6	6	6	6	6	6	6	7	7	7	7	7	7	7	7	7	6	7	2	2	4	2	6	7	6	6	7	6	7	7	6	7	7	7	6	7
417	1	3	4	1	2	2	1	1	1	3	5	6	5	6	5	6	5	6	5	6	5	6	5	6	5	7	5	6	5	6	5	4	5	4	5	5	6	6	5	6	5	5	6	5	4	6	6	5	5
418	1	2	4	1	4	1	1	1	1	1	7	2	2	6	6	6	4	5	6	3	5	5	5	5	2	3	2	2	2	2	3	3	2	4	3	6	5	6	4	4	6	5	5	5	5	4	5	4	3
422	1	1	2	1	6	1	1	1	1	2	3	4	3	4	3	5	4	3	5	4	5	3	4	5	4	2	5	4	4	3	5	2	5	2	2	4	3	5	4	3	5	4	3	5	3	3	5	3	4
423	1	2	3	1	2	1	1	1	1	1	5	4	5	4	4	5	5	5	5	4	5	3	5	3	4	3	4	5	4	3	5	2	3	2	4	6	4	5	4	3	5	5	4	4	5	4	5	4	5
424	1	2	2	1	5	1	1	1	1	3	4	7	6	6	2	4	5	4	6	3	7	3	6	3	4	6	6	6	3	6	4	4	3	4	2	6	4	5	6	4	4	6	4	6	5	7	4	4	4
426	1	5	3	1	2	1	1	1	1	3	5	4	5	5	4	5	6	4	4	6	5	4	5	5	7	5	5	4	4	5	5	5	2	5	3	5	4	5	6	5	4	5	5	4	6	6	5	7	6
428	1	2	4	1	2	1	1	1	1	2	5	4	5	5	6	3	4	5	6	6	6	6	5	5	6	6	5	6	5	6	6	3	2	4	2	6	5	6	7	5	6	7	6	5	6	7	6	6	5
430	1	3	3	2	2	1	1	1	1	2	5	5	6	6	6	6	6	6	6	5	5	5	6	6	6	6	6	6	6	6	6	3	2	4	2	7	7	7	7	6	5	6	6	6	6	7	6	6	6
431	1	2	4	1	2	1	1	1	1	2	6	6	7	6	5	6	5	5	6	5	6	5	6	5	6	5	6	5	6	5	6	4	4	4	4	2	2	3	4	3	4	3	3	4	3	3	4	4	3
438	1	2	3	2	2	1	1	1	1	1	5	6	6	7	6	6	3	3	2	2	4	5	2	6	7	5	6	5	3	5	6	4	5	4	5	2	1	1	1	2	6	1	6	2	2	1	1	1	2
440	1	2	4	1	2	2	1	1	1	3	7	7	7	7	7	6	6	6	6	6	6	7	7	6	6	7	6	6	6	6	6	2	2	5	2	7	7	6	7	6	6	6	5	5	6	5	5	6	6
441	1	2	4	2	2	1	1	1	1	1	6	7	4	5	5	7	6	5	6	7	6	5	6	7	6	5	6	7	6	5	6	5	3	5	2	6	5	7	6	5	6	7	6	5	6	7	5	6	6
443	1	2	4	1	2	1	1	1	1	2	7	5	5	7	4	5	6	6	5	3	5	6	5	5	5	4	4	4	1	5	4	4	4	5	5	3	1	2	1	2	1	1	1	1	2	1	2	1	1
447	1	2	3	1	3	1	1	1	1	1	5	6	4	5	5	4	3	5	3	6	7	4	6	3	4	3	3	4	5	4	4	2	3	2	2	5	4	4	5	4	3	5	4	5	5	4	5	4	4
448	1	2	3	1	4	1	1	1	1	2	6	6	5	4	3	6	4	5	4	6	4	6	7	7	7	7	5	6	7	6	7	2	2	1	2	6	4	6	5	4	6	5	4	6	4	6	4	6	6
449	1	2	2	1	2	1	1	1	1	3	4	5	4	5	4	5	5	4	5	4	5	4	6	4	5	4	5	4	5	4	5	2	2	5	5	6	4	6	5	4	6	5	6	4	5	4	6	5	4
452	1	2	4	1	3	1	1	1	1	1	6	6	6	7	5	6	7	5	7	7	5	7	6	6	7	6	5	6	7	6	5	5	4	5	4	6	7	6	7	6	5	7	6	7	6	7	6	6	7
458	1	3	3	1	2	1	1	1	1	2	6	7	6	7	5	7	7	6	7	3	2	7	5	6	7	3	2	1	3	7	7	1	2	1	2	5	2	3	5	4	5	3	5	4	3	7	7	6	5
463	1	2	3	1	2	2	1	1	1	2	6	5	4	6	6	4	7	5	6	7	6	5	6	5	6	5	6	6	7	5	6	3	4	2	5	5	4	5	7	5	5	6	5	7	6	5	5	6	6
464	1	3	3	2	4	1	1	1	1	2	6	6	6	6	6	6	6	6	6	6	6	6	6	6	6	6	6	5	6	5	7	3	4	4	4	6	6	6	6	7	6	7	7	6	7	6	6	6	6
465	1	1	4	1	5	1	1	1	1	1	5	6	6	5	4	5	6	4	6	5	4	6	6	4	6	4	3	5	3	5	5	3	2	2	4	6	5	5	4	6	5	5	2	6	4	4	2	6	6
466	1	2	2	1	3	2	1	1	1	1	5	6	6	5	4	3	6	6	5	5	5	5	6	4	6	6	5	5	6	3	5	2	1	2	2	6	4	4	5	6	3	6	5	5	3	6	5	5	4
467	1	3	3	1	2	1	1	1	1	3	6	4	6	4	7	1	5	3	6	4	2	5	7	2	5	3	2	6	4	2	5	2	1	3	2	6	3	6	4	6	2	6	4	3	5	6	3	3	3
471	1	3	2	1	2	2	1	1	1	2	3	6	5	5	5	4	6	5	5	6	4	6	6	5	6	5	5	5	4	6	6	2	2	3	2	5	5	4	6	5	6	5	6	5	6	6	5	6	4
472	1	2	3	1	2	1	1	1	1	2	7	7	3	3	3	1	7	7	6	3	6	3	5	3	1	7	7	7	2	7	7	2	3	2	3	1	1	1	3	1	2	2	4	1	4	5	5	3	3
473	1	3	4	2	2	1	1	1	1	1	5	4	5	4	4	5	5	4	5	4	4	5	5	5	5	4	4	5	4	3	4	3	3	3	2	4	5	4	4	5	5	4	5	5	5	4	5	5	4
474	1	2	4	1	2	1	1	1	1	2	6	6	6	6	6	6	6	6	6	6	6	6	6	6	6	6	6	2	6	6	6	4	4	4	4	6	6	6	6	6	6	6	6	6	6	6	6	6	6
475	1	3	3	1	2	2	1	1	1	2	7	6	7	6	7	6	6	7	6	7	7	6	4	6	5	6	7	6	6	5	6	2	2	1	2	6	5	6	6	5	6	5	6	5	6	6	6	5	5
478	1	3	4	1	1	1	1	1	1	2	7	7	7	7	7	7	7	7	7	7	7	7	6	7	6	6	6	7	7	7	7	1	1	2	2	7	7	7	7	7	7	7	7	7	7	7	7	7	7
483	1	3	3	2	3	1	1	1	1	2	5	4	6	5	5	5	5	5	5	6	5	4	6	5	4	4	5	6	7	5	4	2	5	5	2	5	4	4	5	5	6	5	4	5	5	4	4	6	5
484	1	3	3	2	4	1	1	1	1	2	6	4	6	6	4	6	6	6	5	5	5	6	5	5	6	5	5	5	5	5	6	2	2	2	2	6	5	5	4	6	6	6	5	4	4	6	6	5	5
485	1	2	2	1	3	1	1	1	1	3	5	5	5	4	7	4	4	7	4	7	4	4	7	7	4	4	7	7	4	7	4	4	2	2	5	4	7	4	5	4	7	4	7	4	7	4	4	4	7
486	1	3	3	1	2	1	1	1	1	2	7	6	5	6	6	5	6	5	7	6	6	5	6	7	5	6	7	6	5	6	5	3	2	5	5	6	5	6	5	5	7	5	7	5	4	6	6	5	5
489	1	2	4	1	2	2	1	1	1	1	5	7	6	6	2	6	6	6	7	5	7	3	7	2	7	7	2	7	6	6	3	4	3	5	1	7	6	5	4	7	6	5	7	6	6	4	7	6	3
492	1	3	3	1	2	1	1	1	1	2	6	6	5	7	5	6	7	6	7	3	5	7	6	6	7	3	2	1	3	7	7	1	2	1	2	5	2	3	5	2	5	3	5	4	5	7	7	6	5
497	1	2	4	2	4	1	1	1	1	2	7	7	7	7	7	7	7	6	6	6	7	6	7	7	7	4	3	5	6	7	3	3	4	4	4	4	3	3	3	3	3	3	3	3	3	3	3	3	3
498	1	2	3	1	4	1	1	1	1	1	6	5	7	6	2	3	6	1	3	3	2	4	3	2	3	4	3	3	4	3	3	2	4	5	2	2	6	5	6	2	6	4	2	5	4	2	6	2	3
499	1	2	4	1	4	1	1	1	1	2	5	7	4	6	5	6	4	7	6	4	7	5	7	5	6	4	5	6	6	5	5	2	1	3	1	5	7	5	6	5	4	7	5	4	7	6	4	4	7
506	1	3	4	1	5	2	1	1	1	4	7	6	6	6	7	5	7	6	6	7	6	6	6	6	6	7	6	6	6	7	6	5	1	5	2	6	5	7	6	6	7	6	7	5	6	7	6	6	6
508	1	1	4	1	5	1	1	1	1	1	5	6	5	4	6	6	5	6	5	5	6	5	4	6	5	4	6	5	4	5	6	3	3	2	3	5	4	5	6	5	4	6	5	4	6	4	6	5	4
509	1	1	4	1	5	1	1	1	1	1	6	5	7	6	4	5	6	5	4	5	4	3	5	4	3	5	5	6	4	5	4	4	5	5	5	3	2	6	4	2	7	6	5	4	6	5	4	5	3
510	1	2	4	1	2	1	1	1	1	2	6	5	6	5	6	7	6	5	5	5	5	4	4	6	6	6	5	5	3	4	1	2	4	4	2	6	5	6	6	5	5	6	5	5	5	6	5	6	6
515	1	4	4	1	2	1	1	1	1	2	7	7	7	7	7	7	7	7	6	7	6	6	7	6	7	7	6	5	6	5	6	3	3	3	3	6	6	6	7	6	5	6	7	6	5	6	7	5	6
516	1	3	2	1	2	1	1	1	1	2	6	7	6	7	7	7	6	6	6	7	6	7	6	7	7	6	7	6	6	7	6	3	3	3	5	7	7	7	7	7	7	7	7	7	6	7	7	7	6
518	1	2	4	1	2	1	1	1	1	2	7	6	7	6	7	6	7	6	7	7	6	7	6	7	6	6	7	6	6	6	7	2	4	4	1	7	6	7	6	7	6	7	6	7	6	7	6	6	7
522	1	2	4	1	2	1	1	1	1	2	7	6	4	6	5	4	7	6	4	6	5	4	6	5	7	3	5	3	3	5	4	4	3	4	4	7	6	4	6	5	5	6	4	6	6	4	6	6	5
523	1	2	4	1	4	1	1	1	1	1	7	7	6	6	5	6	5	4	4	2	3	3	6	7	6	7	6	6	2	6	7	4	3	2	4	6	5	3	6	6	5	5	4	4	6	6	5	6	5
524	1	3	4	1	2	2	1	1	1	2	6	5	5	6	6	5	6	5	6	5	6	5	6	5	6	4	4	3	5	3	4	2	3	2	3	7	6	6	5	6	5	4	4	5	4	5	5	4	5
528	1	2	2	2	2	2	1	1	1	1	5	5	6	6	5	6	6	6	6	7	6	5	6	5	6	6	6	6	6	6	6	5	4	4	5	7	6	6	6	6	7	7	7	6	6	6	6	7	6
530	1	3	4	1	1	1	1	1	1	1	4	3	5	5	5	4	6	5	4	5	5	4	5	5	6	4	5	5	4	4	5	2	3	2	3	5	4	5	4	4	5	5	5	4	4	5	4	4	5
531	1	3	4	1	1	1	1	1	1	1	7	6	6	6	6	5	5	7	7	5	5	5	5	5	5	5	6	6	5	5	6	3	5	2	3	7	6	7	5	7	5	5	5	7	6	5	5	7	7
534	1	2	4	1	2	1	1	1	1	2	6	4	6	5	6	5	4	6	5	6	5	6	5	6	5	6	5	6	4	6	6	3	2	4	3	6	4	6	5	6	5	6	5	6	5	6	5	6	6
545	1	1	4	1	5	1	1	1	1	2	7	7	7	7	1	7	7	7	7	4	5	7	1	5	7	2	2	1	1	7	7	2	3	2	2	4	6	6	7	3	5	7	4	7	6	5	6	7	2
546	1	2	4	1	1	2	1	1	1	2	5	7	6	6	6	6	7	7	6	7	7	6	6	7	6	6	7	6	7	6	7	3	5	2	5	5	5	5	6	5	6	6	5	6	6	5	6	6	5
548	1	2	4	1	4	1	1	1	1	2	6	7	5	5	6	5	3	3	2	4	3	2	6	3	4	3	4	5	4	5	4	2	2	3	2	6	1	6	2	3	2	3	3	2	3	2	3	3	2
549	1	3	4	1	2	1	1	1	1	3	5	4	5	4	5	4	5	3	5	4	5	6	5	4	5	5	4	5	5	5	4	2	2	2	3	6	5	6	5	4	6	4	6	4	6	4	6	6	6
552	1	3	4	1	1	2	1	1	1	1	5	6	7	7	7	6	6	7	7	6	7	7	5	7	5	7	6	7	6	6	6	3	2	4	4	7	6	7	6	7	6	6	7	6	7	6	7	7	5
553	1	1	2	1	2	1	1	1	1	1	6	5	6	6	6	6	6	6	6	7	7	6	6	6	7	7	7	6	5	5	6	1	1	2	2	6	6	7	7	5	6	7	5	5	5	6	6	6	5
556	1	1	3	1	2	1	1	1	1	2	6	5	6	6	6	6	6	6	5	6	6	5	6	6	5	6	5	6	7	6	7	3	3	2	2	6	6	5	6	4	6	4	6	3	6	5	5	6	3
558	1	2	4	1	2	1	1	1	1	2	7	6	6	7	5	5	6	5	5	4	5	6	7	6	5	3	4	3	2	3	6	2	3	2	3	2	2	2	3	4	6	3	4	3	4	5	6	6	6
559	1	2	4	1	4	1	1	1	1	1	5	7	6	7	6	6	7	5	6	5	3	6	6	7	6	2	3	2	5	6	7	3	4	3	4	2	1	1	2	2	4	2	7	6	6	5	5	5	6
562	1	2	3	1	2	1	1	1	1	2	7	7	6	4	4	6	6	5	6	6	6	5	3	5	5	5	5	6	5	6	6	3	3	3	4	7	7	6	6	6	6	7	6	7	7	7	6	6	6
564	1	2	3	1	4	1	1	1	1	2	7	7	7	7	7	7	4	5	2	1	4	1	7	7	2	3	3	2	1	2	1	2	4	3	4	2	1	1	1	1	1	1	1	1	1	1	1	2	1
569	1	2	5	1	3	2	1	1	1	1	1	2	5	5	2	2	6	5	5	2	2	6	5	5	2	2	6	5	5	2	6	1	5	5	1	1	1	5	5	2	2	2	5	2	6	5	2	2	5
571	1	2	4	1	1	1	1	1	1	2	6	7	7	7	5	6	7	7	6	6	7	6	7	6	7	6	6	6	7	7	6	3	4	5	2	4	5	6	6	4	5	5	7	6	4	5	5	7	5
573	1	2	4	1	2	1	1	1	1	2	6	5	5	3	6	3	6	4	3	6	4	3	5	5	3	3	6	6	4	6	2	2	2	4	4	6	3	6	3	6	2	6	3	6	6	6	6	6	3
575	1	3	3	1	2	1	1	1	1	1	4	5	5	4	5	5	5	4	5	4	5	4	3	4	3	5	4	3	4	3	4	4	2	2	2	4	5	3	5	4	4	5	4	4	5	4	4	5	4
577	1	3	4	1	1	1	1	1	1	1	6	7	6	7	6	7	6	7	6	7	6	7	6	7	6	7	6	7	6	7	6	4	4	4	4	6	7	6	7	6	7	6	7	6	7	6	7	7	6
582	1	3	4	1	4	2	1	1	1	2	6	3	5	6	3	6	6	6	3	6	3	6	4	6	5	6	4	5	6	3	6	3	2	5	2	6	4	6	5	3	6	3	6	4	6	4	6	5	4
583	1	2	3	1	2	1	1	1	1	1	4	5	5	4	5	4	5	4	5	5	4	4	5	4	4	5	5	4	5	4	5	2	2	2	2	5	5	4	4	4	5	5	4	5	4	5	5	5	4
584	1	2	4	1	2	1	1	1	1	1	4	6	5	4	6	5	7	6	5	7	4	7	4	4	6	5	7	5	4	6	5	1	1	2	3	6	5	4	7	5	5	3	5	6	4	5	7	6	5
588	1	4	4	1	2	2	1	1	1	2	6	7	7	7	7	7	7	7	7	7	7	7	5	5	6	6	6	6	6	6	6	5	5	5	5	7	7	7	5	7	7	7	7	7	7	7	7	4	7
592	1	2	3	1	2	1	1	1	1	2	7	1	7	6	6	7	7	6	6	6	7	6	6	6	7	1	1	1	1	7	7	2	5	2	4	1	1	1	1	1	1	1	1	1	1	4	4	5	1
593	1	3	4	1	4	1	1	1	1	1	5	6	5	5	7	5	4	6	3	4	3	4	5	4	2	4	3	3	4	4	5	5	5	5	3	6	5	6	5	5	5	7	4	4	5	6	6	6	5
594	1	3	5	2	2	1	1	1	1	2	3	4	4	3	5	5	4	5	4	5	7	6	5	5	5	4	6	6	6	6	6	5	5	4	4	6	5	6	6	7	7	5	6	6	7	5	6	7	6
597	1	2	2	1	2	1	1	1	1	1	6	6	5	4	6	6	4	3	7	6	4	7	6	5	5	7	6	5	5	7	5	3	2	1	2	7	6	6	7	6	5	4	7	7	7	6	5	5	7
598	1	2	2	1	3	2	1	1	1	3	6	7	5	7	5	5	5	6	6	5	7	6	6	5	5	7	6	6	5	7	6	5	4	5	5	5	7	5	7	5	5	6	4	6	6	4	5	5	6
600	1	2	3	1	2	1	1	1	1	1	7	3	5	6	6	2	6	2	4	4	6	5	3	7	1	5	1	5	5	5	5	2	3	3	3	5	4	1	1	1	1	3	1	1	4	1	3	4	3
602	1	3	3	2	2	1	1	1	1	3	4	4	4	6	4	4	6	4	6	4	6	4	6	4	6	4	6	4	6	4	6	5	5	5	5	6	6	6	6	6	6	6	6	6	6	6	6	6	6
603	1	2	4	1	3	2	1	1	1	1	3	6	4	3	4	5	4	4	6	5	6	5	3	6	7	5	4	5	4	6	7	4	4	5	4	6	3	3	6	5	2	3	5	5	3	5	5	2	7
606	1	2	3	2	2	2	1	1	1	2	3	4	5	4	3	5	4	4	5	5	4	6	7	6	6	3	5	7	7	4	5	2	3	5	3	5	4	5	3	4	5	4	5	6	1	4	7	5	5
609	1	3	3	1	3	1	1	1	1	2	6	5	6	6	6	6	6	6	6	6	6	6	6	7	7	7	7	7	7	7	7	2	2	2	2	6	5	5	5	5	5	5	6	6	6	6	6	6	6
610	1	2	4	1	2	1	1	1	1	1	6	6	5	4	4	3	7	5	6	6	6	5	4	6	5	6	6	6	3	6	4	4	4	3	4	3	3	2	3	2	3	2	2	2	2	2	1	2	2
613	1	2	3	1	4	1	1	1	1	2	5	6	7	6	5	4	3	2	4	6	6	7	5	4	3	5	6	7	6	5	4	2	4	5	2	5	6	7	4	5	6	7	6	4	3	6	5	4	4
615	1	2	4	1	5	1	1	1	1	1	7	7	6	7	6	6	7	6	6	6	6	6	6	6	6	3	4	3	2	3	3	2	2	2	2	5	3	3	3	4	4	4	5	3	4	3	4	3	2
618	1	1	4	2	5	1	1	1	1	1	3	4	4	4	3	6	5	4	4	4	4	6	5	5	5	5	5	4	6	6	5	2	2	1	2	5	5	5	6	5	5	5	5	5	4	4	6	5	5
624	1	2	3	1	2	1	1	1	1	1	6	4	6	4	6	7	4	6	5	7	4	6	7	4	5	6	6	7	5	3	6	3	2	1	2	2	6	3	5	3	7	3	6	3	4	7	3	7	4
625	1	2	4	1	2	1	1	1	1	1	7	7	7	7	6	6	6	6	6	7	5	7	7	7	7	7	7	7	7	7	7	2	3	3	2	4	7	7	7	7	7	7	7	7	7	7	7	7	4
630	1	2	2	1	2	1	1	1	1	2	5	6	3	6	6	4	5	3	6	3	7	6	7	5	6	5	5	6	4	6	4	2	5	5	3	6	6	6	7	5	7	4	4	7	5	5	7	6	5
631	1	2	4	1	2	1	1	1	1	1	4	5	5	6	5	5	6	4	5	4	5	4	5	4	4	3	4	4	3	5	5	4	4	4	4	2	2	3	4	2	3	4	4	4	3	4	4	3	3
633	1	1	4	1	5	1	1	1	1	1	6	4	6	4	6	5	5	4	6	4	3	5	5	3	6	4	6	3	5	5	3	2	3	3	2	6	4	6	4	5	4	5	4	6	4	5	4	3	5
639	1	3	4	1	1	1	1	1	1	3	7	7	7	6	6	7	6	6	6	7	6	1	7	5	4	6	6	6	6	4	6	4	4	4	4	6	2	6	3	3	4	3	4	2	3	4	2	4	2
641	1	1	4	1	1	2	1	1	1	1	5	6	6	6	6	6	6	6	5	5	6	6	5	5	5	6	6	6	6	6	6	2	2	2	2	7	5	6	6	5	6	5	6	5	5	6	5	5	5
642	1	2	4	1	1	1	1	1	1	2	5	1	6	6	6	5	3	4	5	6	5	6	4	6	6	5	6	6	1	5	1	5	5	5	5	2	3	2	1	1	3	4	5	2	2	1	2	1	2
643	1	2	3	2	4	1	1	1	1	1	5	4	5	6	4	5	4	5	5	5	4	4	4	3	3	6	5	4	5	6	6	2	2	2	2	4	4	4	4	4	4	5	3	4	5	4	4	4	4
644	1	2	3	1	3	1	1	1	1	1	5	6	5	6	5	5	5	6	5	4	5	6	6	5	5	4	5	6	5	5	4	2	3	2	5	6	5	6	5	5	6	5	6	6	5	5	6	5	5
648	1	5	4	2	4	2	1	1	1	1	7	7	7	6	5	4	7	7	3	6	2	5	6	4	6	3	6	3	7	5	6	3	4	4	4	5	6	4	6	5	3	7	3	7	6	7	5	7	5
649	1	2	3	1	2	1	1	1	1	1	5	5	5	5	6	5	5	5	5	6	5	5	4	5	5	5	6	5	6	5	5	2	3	2	2	5	5	5	6	5	6	5	5	5	6	5	5	4	6
650	1	2	3	1	4	1	1	1	1	2	7	7	7	7	7	7	7	3	5	3	2	4	7	7	7	3	3	2	2	1	6	2	4	4	5	4	4	3	3	4	6	1	5	2	3	5	5	6	5
652	1	2	4	1	4	1	1	1	1	2	5	6	5	6	4	6	6	6	4	4	6	6	3	5	2	7	5	3	5	3	5	4	4	4	4	4	6	6	6	4	4	6	4	6	4	6	6	6	6
655	1	2	4	1	2	1	1	1	1	1	7	7	6	7	6	7	7	7	7	4	4	6	7	7	7	4	6	3	3	7	7	4	4	4	4	6	6	6	4	3	4	5	6	5	4	5	5	5	7
656	1	1	2	1	1	2	1	1	1	1	6	4	5	5	6	4	7	6	5	5	6	7	5	6	6	4	6	4	5	7	6	2	4	2	2	7	4	6	6	4	6	7	4	5	6	5	7	3	4
657	1	2	3	1	2	2	1	1	1	4	5	5	7	5	5	5	5	5	6	5	5	6	5	5	4	5	6	5	5	5	5	5	5	5	5	6	5	5	6	4	5	3	5	4	5	6	4	3	5
660	1	1	4	1	1	1	1	1	1	1	7	7	7	7	7	7	7	7	7	7	7	7	7	7	7	7	6	7	6	7	6	3	3	2	3	7	7	6	7	5	7	5	7	5	7	5	7	7	5
663	1	2	4	1	2	1	1	1	1	1	7	6	7	7	7	7	5	6	6	5	6	5	6	7	7	6	6	7	3	3	4	4	4	4	5	2	2	2	1	2	5	2	6	2	2	2	2	1	2
664	1	1	4	1	1	2	1	1	1	2	7	5	4	6	5	4	6	6	6	5	4	6	5	7	5	6	5	6	5	6	5	3	3	2	2	6	5	7	5	7	5	5	7	5	4	6	4	7	5
665	1	2	4	2	2	1	1	1	1	1	7	5	4	6	5	4	5	5	6	5	6	6	6	6	6	4	6	6	5	5	5	3	3	4	4	5	5	5	6	6	4	6	6	5	5	5	5	5	4
668	1	1	3	1	3	1	1	1	1	1	6	5	6	7	5	6	5	6	5	6	5	6	5	6	6	5	6	6	5	6	5	4	4	4	4	5	6	5	6	5	6	5	6	5	6	5	6	6	5
669	1	3	4	1	2	2	1	1	1	1	7	7	7	7	6	7	7	6	5	2	5	6	7	7	7	7	7	3	7	3	7	5	5	5	5	3	1	4	1	1	2	1	7	1	1	1	1	1	1
671	1	2	4	1	4	1	1	1	1	1	1	1	3	3	3	5	5	5	2	2	5	1	5	5	5	6	6	6	6	6	6	4	4	5	1	5	3	6	2	1	1	1	1	1	1	1	1	3	2
672	1	1	2	1	2	1	1	1	1	1	7	7	7	7	7	7	7	7	7	1	6	6	7	7	7	4	6	6	1	1	1	4	4	3	3	1	1	1	1	1	1	1	7	1	1	1	1	1	1
687	1	3	3	1	2	2	1	1	1	2	6	6	7	6	5	7	5	6	7	6	7	6	7	6	6	5	7	5	6	7	6	3	5	2	2	7	6	6	7	6	6	6	7	5	7	5	6	7	7
689	1	3	4	1	1	1	1	1	1	2	6	6	4	6	4	6	4	6	4	6	4	7	4	2	4	5	7	7	4	7	5	5	5	5	2	4	5	5	5	5	3	4	5	5	5	5	5	6	7
693	1	1	4	2	5	1	1	1	1	1	6	7	6	6	5	7	5	5	6	5	7	5	6	6	5	6	5	6	6	6	6	2	2	1	2	6	3	6	6	4	4	6	3	7	5	5	2	5	4
694	1	3	4	1	4	1	1	1	1	1	5	6	5	7	5	6	5	6	5	6	5	6	5	6	5	6	4	6	5	6	5	2	2	2	3	6	5	6	5	6	5	6	5	6	5	6	5	5	6
695	1	2	4	1	2	1	1	1	1	2	5	6	5	6	5	6	5	6	5	6	5	6	5	6	5	6	5	4	2	5	5	3	4	3	3	2	3	2	3	2	5	4	4	5	5	4	5	4	4
698	1	1	4	1	6	1	1	1	1	1	5	3	2	4	5	4	4	5	3	5	3	4	5	4	2	2	4	3	1	4	6	2	2	1	3	5	4	5	4	5	5	3	5	4	5	5	4	5	6
699	1	2	4	1	4	1	1	1	1	2	7	1	7	7	7	7	5	6	7	1	7	7	1	7	7	5	6	6	1	7	7	2	5	5	5	3	3	3	3	5	3	3	3	1	5	3	2	4	5
701	1	2	4	2	5	1	1	1	1	1	6	6	6	5	7	6	5	6	3	2	2	1	1	1	2	1	1	1	5	2	2	4	3	3	3	2	3	2	2	1	4	2	2	2	2	6	2	1	2
703	1	1	5	1	5	1	1	1	1	1	7	6	3	5	2	5	2	6	2	3	4	2	5	2	5	5	2	5	2	5	2	3	2	2	1	7	2	6	2	6	2	3	5	2	7	4	2	5	2
704	1	2	4	1	1	1	1	1	1	2	7	7	5	6	5	6	6	4	6	1	7	4	6	5	7	3	2	1	5	5	6	2	4	3	2	6	5	3	5	5	6	4	6	4	4	6	5	4	3
706	1	2	4	1	1	2	1	1	1	1	5	6	6	7	7	7	4	6	4	4	6	4	6	6	6	7	7	7	7	7	7	3	3	3	3	7	7	7	7	7	6	7	7	7	7	7	6	6	7
707	1	2	4	2	2	2	1	1	1	1	7	7	7	7	7	7	5	5	5	6	6	5	7	7	7	3	2	2	4	6	6	3	4	3	4	2	2	3	2	2	5	3	5	2	6	3	5	2	3
708	1	1	3	1	2	1	1	1	1	3	4	6	6	6	5	7	5	6	5	6	5	6	5	6	5	6	5	6	5	6	5	3	3	3	2	6	6	5	6	5	6	5	5	5	5	5	5	5	5
712	1	3	4	1	2	2	1	1	1	2	7	1	7	7	7	6	1	1	1	2	6	1	7	7	7	7	6	6	2	4	2	5	5	4	4	1	1	1	1	1	7	1	7	1	1	1	1	1	1
714	1	2	4	1	1	1	1	1	1	1	6	6	6	7	4	4	5	5	6	3	5	4	6	6	6	6	7	7	7	7	7	2	2	3	2	6	5	6	6	5	4	5	5	4	4	6	5	5	4
718	1	2	3	1	2	1	1	1	1	1	5	4	4	5	4	4	4	6	5	4	4	4	6	4	4	4	5	3	5	3	5	2	2	3	1	5	5	5	3	5	3	5	3	4	3	5	2	3	5
720	1	2	4	1	2	1	1	1	1	2	7	7	7	7	6	7	2	6	1	7	7	3	7	7	7	7	6	2	1	7	7	4	5	5	4	2	1	1	1	1	6	1	5	1	2	1	1	2	1
722	1	2	4	1	4	2	1	1	1	1	7	7	4	3	1	1	3	4	4	2	5	3	6	4	5	7	7	7	1	6	3	3	5	4	4	3	4	3	4	3	5	3	7	4	7	3	2	4	1
723	1	3	4	1	4	1	1	1	1	1	6	5	7	5	6	4	6	5	4	7	5	3	7	5	6	5	7	4	5	7	4	1	2	2	1	6	5	7	5	6	5	5	6	5	7	4	3	6	6
724	1	1	4	1	5	2	1	1	1	1	6	6	6	5	5	6	5	4	6	6	6	5	7	6	6	7	6	6	6	7	6	2	2	2	2	5	6	5	5	6	5	6	5	5	6	5	6	6	5
725	1	2	4	1	2	1	1	1	1	2	6	5	4	4	3	5	7	5	7	5	6	5	4	6	4	6	5	6	5	6	5	2	2	3	2	6	4	6	5	5	6	6	4	6	7	5	4	5	5
726	1	1	4	1	5	1	1	1	1	1	7	5	7	7	4	7	7	7	7	4	4	4	3	7	7	7	7	7	7	7	7	5	5	5	5	2	2	2	2	1	6	2	3	3	4	4	3	3	4
727	1	3	4	1	2	1	1	1	1	2	7	6	5	6	5	7	5	6	6	7	5	6	5	7	6	5	5	4	6	6	5	4	3	4	3	6	5	6	5	7	6	5	7	5	6	7	5	6	6
728	1	4	1	1	6	1	1	1	1	1	7	7	7	6	6	6	6	6	6	6	6	6	6	6	5	5	6	4	4	4	5	2	5	2	2	5	4	5	6	4	4	5	4	5	5	4	5	5	4
730	1	1	4	2	2	2	1	1	1	2	4	5	3	5	4	5	3	5	3	5	4	5	4	5	3	4	5	4	3	5	4	2	3	4	3	4	5	4	5	3	5	4	2	3	5	4	6	5	4
735	1	2	3	1	2	1	1	1	1	3	3	6	3	5	3	6	5	6	4	6	6	6	4	5	5	6	4	6	3	5	3	2	5	5	5	5	3	7	5	3	7	5	3	7	5	6	5	6	4
736	1	3	3	1	2	2	1	1	1	1	5	5	6	6	6	5	4	3	5	3	2	3	6	5	5	4	3	3	2	3	4	4	4	4	4	2	2	2	3	2	5	3	5	2	2	2	2	2	2
739	1	2	4	1	4	1	1	1	1	1	7	5	4	6	5	5	7	7	7	4	4	3	5	4	4	3	3	2	6	7	7	1	2	1	4	3	4	3	3	1	7	3	5	3	5	4	4	4	5
740	1	2	4	1	1	2	1	1	1	2	6	7	6	7	6	7	6	7	6	7	6	7	7	6	7	5	7	6	7	6	6	4	5	4	4	5	6	5	4	6	1	6	4	6	6	5	6	6	6
744	1	2	4	1	4	2	1	1	1	1	7	7	7	7	1	7	6	7	6	6	6	6	6	6	6	7	3	3	1	6	7	5	5	4	5	1	1	1	2	1	5	3	2	2	1	1	1	1	2
745	1	2	4	1	2	1	1	1	1	1	7	7	7	7	7	7	7	6	7	6	7	5	7	7	6	7	6	7	6	6	6	2	3	4	2	7	7	7	6	6	6	6	6	6	6	6	7	5	7
746	1	3	4	1	1	1	1	1	1	2	3	3	4	3	4	2	7	7	6	7	7	7	6	7	2	2	7	6	2	7	6	1	1	1	1	6	7	6	7	7	7	6	6	7	7	7	7	7	7
749	1	2	4	1	2	1	1	1	1	1	7	7	7	7	7	7	7	7	7	7	7	7	7	7	5	6	7	7	6	5	7	2	4	2	2	7	7	6	6	7	7	5	7	7	6	6	7	4	6
751	1	3	4	1	1	1	1	1	1	2	7	5	3	5	3	3	5	3	3	3	5	5	5	6	7	7	7	7	3	7	7	5	4	4	4	3	2	5	2	1	2	2	5	2	4	2	4	6	4
754	1	2	4	1	2	1	1	1	1	2	7	5	5	6	5	5	7	7	7	5	6	6	5	5	6	5	5	5	5	6	5	2	5	2	3	5	5	5	5	5	4	4	5	3	4	5	5	6	6
755	1	2	4	1	2	1	1	1	1	2	4	5	3	5	3	6	3	5	3	4	6	4	4	3	6	4	4	3	5	3	5	2	2	2	2	4	5	3	5	3	5	4	4	3	5	2	5	3	3
757	1	2	4	1	2	1	1	1	1	1	7	3	3	7	6	5	4	4	5	3	2	4	7	7	7	4	4	4	2	4	4	4	5	4	4	1	1	1	1	1	1	1	1	1	1	1	1	1	1
761	1	1	4	1	2	1	1	1	1	1	7	7	7	6	6	6	6	5	5	4	3	3	7	7	7	6	4	4	3	3	3	4	4	3	3	3	3	3	3	4	3	4	3	3	4	2	2	2	2
763	1	2	4	2	2	1	1	1	1	1	5	5	7	7	6	1	1	1	1	7	1	7	7	1	7	7	7	1	7	1	7	2	2	2	2	4	7	7	1	7	7	7	1	1	7	7	7	1	7
766	1	2	4	1	2	1	1	1	1	1	4	7	5	7	4	7	7	4	7	3	7	5	7	6	4	6	7	7	5	7	5	3	2	5	5	6	7	7	5	7	6	6	6	7	4	6	5	4	2
769	1	3	3	1	2	1	1	1	1	2	5	5	6	7	5	5	6	6	6	5	7	6	4	4	5	4	4	4	5	6	4	2	3	3	2	5	6	6	5	4	6	4	6	6	5	6	4	6	7
780	1	2	4	1	1	1	1	1	1	2	7	7	7	7	7	7	7	6	6	6	7	7	6	7	6	7	7	7	6	6	7	3	3	3	4	7	6	5	7	5	6	7	7	5	6	6	5	5	5
782	1	2	4	1	4	1	1	1	1	2	6	5	5	4	5	5	5	7	5	4	5	4	7	7	7	7	7	7	7	5	6	3	5	5	5	6	4	5	4	4	5	5	5	4	5	5	4	5	6
787	1	1	4	1	5	1	1	1	1	1	6	6	6	7	5	5	6	5	6	6	6	6	4	6	5	5	5	6	5	5	5	3	3	3	3	6	6	5	5	5	5	5	2	5	3	5	2	5	3
788	1	2	3	1	3	2	1	1	1	2	5	6	6	5	5	6	7	7	7	6	6	6	7	6	6	6	7	6	6	6	7	2	2	1	2	6	6	5	6	6	5	6	6	5	6	6	5	6	6
794	1	3	4	1	2	1	1	1	1	3	7	7	7	7	7	7	7	7	7	4	7	4	7	7	7	2	2	2	6	5	4	3	4	4	4	5	5	5	5	3	4	2	3	3	3	1	1	3	1
797	1	1	4	1	5	1	1	1	1	2	4	3	4	6	3	4	7	5	4	5	2	6	7	7	5	4	4	6	5	6	4	2	2	3	4	5	4	5	3	5	6	4	6	4	6	5	4	5	3
803	1	2	2	1	2	1	1	1	1	2	6	6	7	6	7	6	6	5	6	5	6	5	6	5	6	6	6	5	6	6	5	2	2	2	2	6	5	6	5	6	6	5	6	5	6	6	7	6	6
805	1	2	4	1	2	1	1	1	1	2	7	7	7	7	7	7	5	5	5	3	5	2	7	7	7	3	3	3	1	3	3	2	2	2	3	3	3	3	3	3	3	3	7	7	7	3	7	3	7
806	1	4	3	1	2	2	1	1	1	3	7	6	7	7	6	7	6	6	6	5	5	6	7	7	7	2	2	1	3	5	6	2	3	2	2	2	2	3	3	2	5	1	4	2	2	4	3	4	2
807	1	4	2	1	2	1	1	1	1	2	7	6	7	6	7	6	7	6	7	6	7	6	7	6	7	6	7	6	7	6	7	2	1	3	1	6	5	6	5	6	5	5	6	5	5	6	5	4	6
808	1	1	4	1	5	1	1	1	1	1	7	7	7	4	6	6	4	4	5	3	4	5	4	6	7	7	7	7	3	6	4	5	5	3	3	7	6	6	5	5	4	5	6	4	6	4	4	5	4
809	1	3	3	2	4	1	1	1	1	2	5	4	4	7	4	4	4	4	2	4	7	4	6	6	6	4	4	3	4	4	4	5	3	3	3	5	5	5	4	5	4	4	5	4	4	5	4	5	4
811	1	2	4	1	2	1	1	1	1	3	7	7	7	7	4	6	6	5	6	4	6	6	7	6	6	2	3	7	4	6	5	2	2	2	2	6	5	5	5	5	5	5	5	5	5	5	5	5	5
813	1	3	3	1	3	2	1	1	1	3	5	5	3	4	5	3	4	4	5	4	2	5	5	3	4	3	5	4	1	4	3	2	2	3	3	3	3	4	5	4	3	4	4	5	3	4	4	4	5
814	1	3	3	1	2	1	1	1	1	2	7	6	4	6	5	6	4	5	4	6	5	4	6	4	5	5	2	3	4	6	5	3	4	4	3	7	5	6	7	4	6	5	4	7	5	3	6	3	4
815	1	2	5	1	4	1	1	1	1	1	3	3	5	6	4	4	5	4	4	3	3	4	4	4	4	4	4	4	2	2	4	3	3	4	3	5	4	5	4	5	4	4	3	5	4	4	3	3	3
818	1	3	3	2	2	1	1	1	1	2	6	5	3	6	3	2	6	5	7	3	6	5	3	5	6	2	1	2	3	6	5	2	2	3	2	5	4	3	6	3	5	2	6	3	5	3	5	6	3
823	1	1	3	2	4	1	1	1	1	2	7	7	7	7	7	7	7	7	7	3	5	1	7	7	7	7	7	7	7	4	7	4	5	5	5	1	1	1	1	1	4	1	1	1	1	1	1	1	3
826	1	1	3	1	5	1	1	1	1	2	4	3	3	5	4	4	4	7	4	4	4	4	4	4	4	4	4	4	4	6	6	2	2	2	2	4	4	4	4	4	4	4	4	4	4	4	4	4	4
829	1	3	4	1	2	2	1	1	1	1	6	6	6	6	6	6	6	6	6	6	6	6	6	6	6	6	6	6	7	7	6	4	4	4	4	6	6	6	6	6	6	6	6	6	6	6	6	7	6
831	1	1	4	1	5	1	1	1	1	1	7	5	6	5	2	6	2	1	1	1	3	2	7	6	5	6	5	5	1	1	3	3	4	3	3	2	3	2	3	2	6	2	3	4	4	2	5	1	2
833	1	5	5	1	3	1	1	1	1	2	7	7	7	7	7	7	7	7	7	7	7	7	7	7	7	6	6	6	6	6	6	2	2	2	2	5	5	2	5	5	5	5	5	5	2	6	6	6	5
840	1	1	4	2	2	1	1	1	1	1	6	5	5	4	5	5	5	4	3	4	4	3	5	5	6	6	5	5	3	1	3	2	2	2	2	2	2	2	2	2	1	6	5	5	5	3	5	4	4
843	1	3	4	1	4	2	1	1	1	2	6	6	5	6	5	6	6	5	6	6	5	6	5	6	5	6	5	5	6	5	6	2	2	3	2	6	5	6	5	6	5	5	5	6	5	6	4	4	6
845	1	1	3	2	2	1	1	1	1	1	7	5	5	5	6	5	7	7	5	3	5	1	7	7	7	4	4	4	2	5	4	2	4	3	3	4	4	4	4	4	4	4	4	4	4	4	4	5	4
846	1	2	2	1	3	1	1	1	1	3	1	5	5	5	5	5	5	5	2	6	6	1	6	6	6	6	5	5	3	6	5	2	2	2	2	6	5	6	6	5	3	5	5	3	6	6	6	2	2
847	1	1	4	1	5	1	1	1	1	2	6	6	6	6	6	7	4	5	5	4	5	3	6	6	6	6	6	6	3	6	6	4	4	4	4	6	5	6	5	5	5	5	5	6	5	6	5	3	4
856	1	1	4	2	5	1	1	1	1	2	7	7	7	7	7	7	7	7	7	7	7	7	7	7	7	2	1	1	1	7	7	2	4	2	4	1	1	1	1	1	4	1	7	1	1	6	7	7	6
859	1	1	4	1	2	1	1	1	1	1	7	7	5	5	5	5	5	5	4	5	3	6	5	5	7	7	7	4	5	5	6	4	5	4	5	1	1	5	7	5	7	4	6	4	5	5	5	3	5
860	1	2	4	1	2	1	1	1	1	1	6	5	5	6	5	5	6	7	7	6	6	7	5	6	5	5	5	5	4	6	6	3	4	4	3	5	5	3	3	3	6	6	7	5	6	4	3	5	5
862	1	1	4	1	4	1	1	1	1	2	4	5	6	4	3	6	3	6	3	3	4	6	3	5	3	6	3	6	4	6	2	2	2	2	3	4	6	4	4	5	5	5	3	5	4	3	5	5	5
863	1	3	3	1	3	2	1	1	1	1	5	5	4	5	5	5	6	7	5	6	4	5	5	5	4	4	5	5	5	5	6	2	2	2	3	6	5	5	5	4	5	7	5	1	5	6	5	5	5
866	1	3	4	1	1	2	1	1	1	2	7	1	5	6	4	4	5	5	6	3	7	5	3	7	2	4	3	3	2	4	4	3	3	3	3	2	2	6	5	5	6	5	5	6	5	5	6	5	5
867	1	1	4	1	5	1	1	1	1	1	5	5	6	6	6	5	6	6	5	6	5	6	5	4	6	4	6	6	5	6	6	4	4	4	4	6	6	5	5	6	4	6	4	5	4	7	7	6	4
868	1	3	4	1	4	1	1	1	1	3	7	7	7	7	7	7	2	2	3	6	4	3	7	7	7	7	6	4	2	1	2	4	3	4	4	2	2	1	1	1	7	1	1	1	1	1	1	2	2
869	1	1	4	1	5	1	1	1	1	1	6	6	6	6	6	6	6	6	6	6	6	4	6	6	6	6	6	6	6	6	6	3	3	2	2	2	2	2	2	2	2	2	2	1	1	1	1	1	1
872	1	2	4	1	2	1	1	1	1	2	2	6	5	2	2	5	6	6	6	2	6	6	6	6	6	6	6	6	2	5	2	4	5	4	4	2	2	2	2	3	1	1	6	1	2	1	1	5	1
875	1	2	4	1	1	1	1	1	1	2	4	5	3	3	4	5	6	4	4	4	5	3	3	5	4	5	5	3	5	5	3	2	3	2	3	4	4	5	3	3	4	3	4	4	3	5	4	4	4
876	1	1	4	1	5	1	1	1	1	1	5	5	4	5	5	5	4	4	5	5	5	4	4	4	4	4	4	5	4	4	5	2	2	4	4	6	5	5	4	5	4	5	3	6	3	4	4	4	5
877	1	3	3	1	1	2	1	1	1	1	7	6	6	5	5	5	6	1	1	7	7	7	7	7	7	5	5	3	1	1	6	5	5	5	5	5	5	6	4	5	4	5	4	5	5	6	4	5	6
880	1	2	4	1	4	2	1	1	1	1	6	7	6	7	6	6	7	5	6	4	6	5	6	6	7	3	4	3	2	5	5	2	4	2	3	5	3	4	3	2	4	5	3	3	4	5	5	5	3
887	1	1	4	2	5	1	1	1	1	2	6	6	6	6	3	5	6	6	6	3	7	6	5	4	4	6	3	4	6	4	3	2	2	3	3	5	6	5	4	5	5	6	4	4	5	6	5	4	5
889	1	2	4	2	2	2	1	1	1	2	7	6	5	4	3	2	1	2	3	4	5	6	7	6	5	4	3	2	1	3	4	1	2	3	4	7	6	5	4	3	2	1	2	3	4	5	6	2	7
892	1	3	3	2	2	1	1	1	1	2	6	5	6	5	5	6	6	5	6	5	6	5	4	5	6	5	6	5	6	5	6	3	4	4	3	5	5	4	5	5	6	5	4	5	4	5	5	5	4
894	1	3	2	1	2	1	1	1	1	3	6	6	7	7	7	7	7	7	7	7	2	7	7	7	7	3	3	3	3	3	7	2	3	2	3	1	1	1	1	3	7	3	4	2	7	7	7	7	7
902	1	2	2	2	2	1	1	1	1	3	5	1	1	7	1	2	7	7	7	4	6	7	5	5	3	2	2	1	1	4	4	2	2	2	2	3	5	5	5	2	4	4	4	3	3	5	5	5	5
904	1	1	4	2	5	1	1	1	1	1	4	6	6	7	6	6	2	5	6	3	1	1	7	6	7	7	7	6	1	2	2	5	5	4	5	2	6	4	1	2	6	6	6	2	2	2	2	1	1
907	1	3	4	2	1	1	1	1	1	1	7	7	7	7	6	7	5	6	6	3	6	6	6	7	2	5	5	4	6	4	5	4	4	3	3	2	2	1	1	2	6	4	5	2	2	5	6	5	4
916	1	2	4	1	4	1	1	1	1	2	4	4	4	4	3	4	4	3	3	5	3	5	4	3	3	4	4	5	5	4	4	3	1	2	2	4	4	3	3	3	4	4	4	3	4	4	3	3	4
919	1	2	4	2	2	1	1	1	1	1	7	4	3	5	4	4	6	7	7	5	6	5	7	6	6	6	4	5	5	5	6	3	4	3	4	4	5	5	5	3	4	5	6	3	3	4	4	5	4
920	1	1	3	2	5	1	1	1	1	1	1	6	7	3	5	1	7	2	3	3	4	6	1	5	5	5	3	5	3	6	5	2	5	2	2	6	3	5	5	6	2	1	7	1	7	1	7	7	1
925	1	1	3	1	4	1	1	1	1	2	6	5	4	6	4	6	4	5	5	6	4	5	6	4	4	7	4	6	4	6	4	3	4	2	4	4	5	3	5	5	4	5	4	4	5	3	6	6	3
927	1	1	4	2	4	1	1	1	1	1	7	1	1	3	1	3	4	4	4	2	5	1	1	5	5	5	5	5	3	4	5	2	4	2	4	4	5	3	5	3	7	6	6	5	5	2	4	1	3
928	1	2	3	1	3	2	1	1	1	2	7	7	7	7	7	7	7	7	7	7	7	7	7	7	7	7	7	5	6	4	5	4	4	5	5	3	6	6	5	6	7	5	4	7	7	7	4	4	7
930	1	2	4	1	2	1	1	1	1	2	7	7	7	7	7	7	4	5	5	1	7	4	7	7	7	7	7	7	7	4	7	5	5	5	5	7	7	7	7	7	7	7	7	7	7	7	7	7	7
932	1	1	4	1	3	1	1	1	1	2	7	6	7	6	5	7	7	7	7	4	6	7	7	7	7	5	5	7	5	5	7	2	2	2	5	6	5	6	6	6	7	6	5	6	6	6	5	5	6
938	1	2	4	1	2	1	1	1	1	1	5	3	3	5	5	6	4	3	3	5	5	6	3	2	3	5	6	3	2	3	4	3	4	4	2	6	6	3	3	4	6	3	4	6	3	2	4	5	6
944	1	1	4	1	5	1	1	1	1	2	7	7	1	2	1	1	3	7	7	1	1	1	7	1	1	5	3	6	1	1	1	2	4	1	5	1	1	1	1	1	1	1	1	1	1	1	1	1	1
947	1	1	4	1	5	1	1	1	1	2	7	6	7	6	6	6	7	4	5	1	7	2	7	7	7	6	6	6	6	7	4	5	5	5	5	6	6	7	5	6	5	7	6	6	5	7	2	6	2
949	1	2	3	1	3	1	1	1	1	2	6	2	7	5	2	6	2	4	4	2	6	2	6	2	6	4	2	7	2	7	5	2	2	2	2	5	5	2	6	5	2	5	5	5	4	4	6	6	2
950	1	2	4	1	1	1	1	1	1	3	6	4	6	7	4	2	6	6	6	3	7	2	7	4	7	7	4	7	7	7	4	3	2	3	4	6	4	7	3	6	5	7	4	7	3	5	2	6	4
951	1	3	4	1	4	2	1	1	1	2	3	3	2	5	5	3	6	6	6	6	3	7	4	4	3	2	1	1	2	2	6	2	3	2	4	6	6	6	5	4	7	3	4	6	5	3	3	5	3
954	1	4	3	1	2	1	1	1	1	2	7	7	7	7	7	7	6	1	5	1	1	1	7	7	7	7	5	5	1	1	6	4	5	5	5	1	1	1	1	1	7	1	1	1	1	1	1	1	1
955	1	3	4	1	2	1	1	1	1	3	2	1	1	6	2	3	6	6	7	7	6	6	2	6	7	1	2	1	1	6	2	2	4	2	2	5	6	6	7	6	6	7	6	6	7	5	6	6	6
956	1	2	4	1	2	1	1	1	1	2	7	7	7	7	7	7	5	3	3	2	2	2	7	7	7	4	4	3	1	1	1	2	4	3	3	1	1	1	1	1	4	1	4	2	1	1	1	2	1
958	1	2	4	2	5	1	1	1	1	1	6	4	5	4	5	3	5	3	5	3	4	4	4	4	5	3	4	5	3	5	5	3	3	2	3	5	5	3	5	3	5	3	5	3	5	5	4	4	4
960	1	2	3	1	1	1	1	1	1	2	6	2	6	6	3	6	2	6	2	6	2	6	5	2	6	6	2	6	6	2	6	2	1	2	1	5	2	6	6	2	6	6	6	3	6	6	6	5	2
962	1	2	4	2	3	1	1	1	1	2	5	4	6	5	6	6	7	6	7	5	7	6	7	6	6	7	6	6	7	7	5	5	5	5	2	5	5	6	4	6	5	6	6	5	6	5	6	6	5
965	1	3	4	1	1	1	1	1	1	3	6	5	5	6	5	5	6	5	5	6	5	5	5	5	4	5	4	3	5	4	3	4	4	4	4	1	1	1	1	2	5	5	7	2	2	5	2	5	2
967	1	3	3	2	5	1	1	1	1	4	3	6	7	5	7	5	7	6	7	6	5	7	7	6	6	7	6	7	6	4	6	2	5	5	3	6	6	5	7	4	7	4	7	4	6	4	7	4	4
970	1	2	3	2	2	1	1	1	1	4	2	2	2	7	1	1	1	7	7	1	2	1	3	1	1	7	7	7	1	7	1	5	5	5	5	3	1	1	1	1	1	1	2	1	1	1	1	1	1
971	1	4	4	1	2	1	1	1	1	3	5	3	6	3	5	3	3	4	5	2	5	3	5	3	3	6	4	2	5	3	3	2	5	2	1	5	3	5	2	4	3	5	3	5	3	5	5	5	2
972	1	3	4	1	2	1	1	1	1	1	5	6	5	6	5	5	5	6	5	4	5	5	5	5	5	4	4	4	1	2	2	3	4	4	4	2	3	3	2	2	2	2	2	3	2	2	2	2	3
977	1	1	2	1	4	1	1	1	1	1	6	4	6	6	4	6	5	6	6	5	6	6	5	6	6	5	6	5	6	5	6	3	2	3	3	6	5	6	6	5	6	6	5	5	6	5	6	6	6
978	1	2	2	1	6	2	1	1	1	2	7	1	1	7	7	7	7	7	7	7	7	7	7	7	7	1	1	1	1	7	7	1	2	1	2	1	1	1	1	1	7	1	7	1	1	7	7	7	1
981	1	1	4	1	5	1	1	1	1	2	5	4	4	4	5	5	6	6	6	6	7	7	5	6	5	5	5	5	5	5	5	2	2	5	4	5	5	5	5	5	5	5	6	5	6	4	6	7	4
982	1	1	4	1	1	1	1	1	1	2	7	7	5	6	5	6	7	7	7	4	7	7	6	6	6	5	3	3	5	6	6	3	4	2	2	5	3	6	3	5	2	4	5	5	3	5	5	5	5
983	1	3	3	1	2	2	1	1	1	2	7	5	6	7	4	6	6	4	6	5	5	6	4	5	4	3	5	4	3	6	4	3	4	3	4	4	5	4	4	5	4	3	4	5	5	6	4	3	4
984	1	3	4	1	2	1	1	1	1	4	5	5	6	7	5	5	6	7	6	4	5	4	5	6	5	3	3	2	4	5	6	3	4	2	4	4	3	3	4	5	3	2	4	3	3	4	4	5	3
986	1	2	4	2	4	2	1	1	1	1	6	6	5	7	6	5	6	5	5	4	5	5	6	6	6	5	7	6	3	5	5	3	5	3	3	4	2	3	3	3	5	3	4	3	3	3	3	3	2
987	1	3	4	1	4	2	1	1	1	2	6	5	6	6	5	4	6	5	7	6	5	5	6	6	5	6	5	6	5	7	5	4	5	4	4	5	6	2	5	4	6	3	4	4	6	4	5	7	6
988	1	1	4	1	6	1	1	1	1	1	7	7	4	6	5	4	5	6	6	5	5	5	5	7	7	4	5	4	3	4	4	2	3	2	2	4	3	3	4	3	3	3	5	3	6	4	5	5	4
990	1	1	4	1	5	1	1	1	1	2	2	7	4	2	2	3	3	2	7	2	7	7	7	7	7	7	7	7	7	7	7	5	5	5	5	5	5	4	5	4	4	5	5	3	4	5	3	4	5
994	1	1	4	1	1	1	1	1	1	4	1	1	1	6	3	3	5	3	5	5	2	5	2	5	2	5	2	3	5	2	5	4	4	5	4	6	2	2	5	5	2	6	3	6	2	4	5	6	2
1000	1	1	4	2	5	1	1	1	1	1	6	5	6	5	3	7	6	5	4	3	4	5	7	7	7	7	6	5	2	7	5	3	4	2	1	6	3	4	3	4	4	5	4	3	4	4	3	3	1
1001	1	3	4	1	2	1	1	1	1	1	6	7	7	6	5	5	6	6	7	3	3	4	6	5	6	5	5	5	2	3	4	4	5	3	3	2	2	3	2	2	6	3	5	1	3	3	2	4	3
1002	1	3	5	1	4	2	1	1	1	3	7	5	5	7	4	4	7	7	7	7	7	7	7	7	7	5	5	5	7	7	7	4	3	3	4	7	7	7	7	7	7	5	7	7	7	7	6	7	7
1003	1	3	3	1	1	2	1	1	1	3	6	7	6	6	7	7	7	6	6	7	3	7	3	7	3	7	3	7	3	7	3	4	3	1	3	2	7	2	7	3	7	3	7	3	7	3	7	7	3
1005	1	3	4	1	3	2	1	1	1	2	7	6	5	4	4	6	5	4	4	5	4	4	5	4	4	5	6	4	2	6	6	5	4	5	4	7	5	6	4	6	6	6	4	6	5	4	6	3	6
1006	1	2	2	1	2	1	1	1	1	2	7	4	5	7	4	5	7	4	5	3	3	3	4	6	6	4	3	5	2	2	5	2	4	2	2	5	4	4	5	5	3	6	5	5	4	5	5	3	4
1008	1	1	4	1	1	1	1	1	1	1	5	5	4	3	2	3	4	5	5	4	6	6	4	6	6	5	5	5	2	6	4	3	2	2	3	4	3	5	4	5	3	5	4	3	4	5	4	2	4
1011	1	2	4	1	2	1	1	1	1	1	7	7	7	7	5	6	5	6	6	4	7	5	5	5	5	6	6	5	2	4	4	2	5	4	4	4	5	3	2	3	3	3	4	2	2	2	2	2	2
1020	1	2	3	1	4	1	1	1	1	1	4	3	2	6	2	2	7	5	6	3	7	5	3	4	3	6	7	6	3	6	5	3	5	4	2	6	5	6	4	5	7	6	7	4	6	5	5	6	6
1026	1	1	3	1	2	1	1	1	1	2	7	6	5	7	5	6	7	5	6	5	6	5	6	6	6	6	5	6	6	5	6	4	4	3	4	1	3	5	5	5	6	4	5	5	4	6	5	5	4
1027	1	3	4	1	1	1	1	1	1	1	7	6	7	6	7	6	2	4	5	3	5	2	5	7	6	7	6	7	3	2	4	4	5	4	5	2	3	1	2	1	6	3	6	2	3	1	2	1	2
1029	1	2	4	1	2	1	1	1	1	1	5	2	3	5	3	4	6	6	6	3	7	7	4	4	5	3	3	3	1	3	3	4	4	3	4	4	6	3	3	2	3	3	4	4	3	2	1	3	1
1032	1	1	4	1	5	1	1	1	1	2	5	4	5	5	4	5	4	5	4	5	4	5	5	5	4	5	4	5	4	5	5	3	2	2	2	6	6	5	5	5	4	5	4	5	4	5	4	5	5
1033	1	2	4	2	1	1	1	1	1	1	7	6	6	7	5	6	6	5	6	3	5	3	7	6	3	2	2	3	2	4	6	1	2	2	3	5	4	4	3	6	3	3	5	6	3	5	5	3	3
1034	1	3	2	1	3	2	1	1	1	1	5	5	4	4	5	4	4	4	4	4	4	4	4	4	4	4	4	4	4	4	4	2	2	5	5	5	4	4	5	5	4	4	3	4	4	3	4	4	4
1036	1	2	4	1	4	1	1	1	1	1	6	6	7	6	6	6	6	6	6	6	6	5	5	6	6	6	5	6	7	6	6	4	4	4	4	3	3	3	4	3	2	3	4	3	3	3	3	4	3
1042	1	2	4	1	2	1	1	1	1	2	5	6	4	5	4	5	6	6	6	5	6	6	4	4	5	3	4	4	5	5	4	4	4	2	4	5	3	5	4	3	5	6	4	4	5	4	5	5	5
1046	1	3	2	1	1	1	1	1	1	2	5	7	6	7	6	6	5	6	7	6	6	5	6	5	7	7	6	6	7	6	7	3	2	2	1	7	6	6	5	6	6	5	6	6	6	6	7	6	6
1048	1	2	3	2	2	1	1	1	1	1	7	3	6	5	3	5	5	3	4	3	2	3	6	7	4	5	4	3	2	3	3	4	5	3	2	2	3	2	2	1	5	2	5	3	4	3	2	3	1
1049	1	1	4	1	5	1	1	1	1	1	7	7	6	6	7	4	7	6	5	6	6	5	6	6	6	7	7	7	7	7	7	2	3	4	4	6	6	5	6	5	6	5	6	5	6	4	6	5	6
1054	1	3	4	2	2	1	1	1	1	1	7	6	7	6	6	7	5	6	7	5	6	6	5	6	6	2	3	1	5	4	6	3	4	4	3	2	1	2	1	2	6	2	4	2	1	6	5	6	6
1056	1	1	3	1	2	1	1	1	1	2	5	1	1	7	1	1	7	7	7	7	7	7	1	1	1	4	4	4	1	5	1	3	3	2	1	4	4	4	4	1	1	1	4	4	4	4	4	4	4
1058	1	1	3	1	5	1	1	1	1	1	4	3	6	6	5	4	3	5	3	7	5	7	7	7	4	5	3	6	5	3	6	2	1	1	5	7	6	6	3	3	5	2	7	5	6	7	6	5	4
1060	1	2	3	1	2	2	1	1	1	1	7	7	5	5	6	5	5	6	6	1	1	1	7	7	7	3	3	3	2	6	3	2	4	2	4	1	1	2	1	1	7	1	1	1	1	1	1	1	1
1061	1	1	4	2	2	1	1	1	1	2	6	4	4	5	4	5	5	4	5	4	4	5	5	5	4	5	5	4	4	4	5	2	5	2	2	5	4	4	4	4	5	6	4	4	4	3	5	5	4
1064	1	2	5	1	5	1	1	1	1	1	6	5	7	7	7	6	5	3	5	4	4	6	5	4	5	5	4	5	5	5	5	5	5	5	5	6	6	5	5	6	4	5	6	6	5	1	6	5	6
1065	1	2	2	1	2	1	1	1	1	1	4	5	4	5	4	6	4	6	4	5	4	5	4	5	4	5	4	6	4	6	4	2	1	2	2	5	4	6	4	6	4	4	5	4	5	4	4	4	4
1069	1	2	3	1	2	1	1	1	1	3	6	6	5	6	5	6	6	6	5	3	5	7	6	4	5	6	5	4	5	4	7	1	5	5	4	5	6	5	6	6	1	6	6	2	6	6	6	1	2
1070	1	2	4	1	4	1	1	1	1	1	6	6	5	6	7	6	7	5	7	5	7	7	6	5	6	4	3	1	5	7	7	4	3	4	4	6	7	4	4	6	4	6	6	4	5	6	5	1	7
1071	1	1	3	1	5	1	1	1	1	1	7	4	4	7	7	4	5	4	4	4	5	4	5	4	4	4	4	4	4	4	4	2	3	3	3	4	1	1	1	1	1	2	7	1	1	1	1	1	1
1072	1	4	3	1	2	1	1	1	1	2	6	5	5	6	5	5	6	5	5	6	5	6	6	6	5	5	5	6	6	7	6	1	2	2	2	6	5	5	5	5	5	5	5	6	5	4	4	5	4
1073	1	2	4	1	1	1	1	1	1	2	5	6	6	5	5	6	4	5	5	3	5	3	6	6	6	6	5	5	2	4	3	3	4	4	3	4	2	2	2	1	3	1	5	1	2	1	2	4	3
1074	1	1	5	1	1	1	1	1	1	1	7	4	4	7	4	6	5	6	4	4	7	4	7	4	4	7	7	7	1	4	3	3	5	3	1	2	1	1	1	1	1	1	4	1	1	4	4	1	4
1075	1	2	4	1	4	2	1	1	1	3	6	7	5	7	7	7	5	7	7	5	7	5	5	7	5	4	7	7	5	6	5	5	5	5	5	5	4	4	6	4	7	5	7	5	5	6	5	6	6
1076	1	3	4	1	1	2	1	1	1	2	7	6	6	6	6	6	6	6	6	6	6	6	6	6	6	6	5	6	4	6	6	5	5	5	5	4	4	4	4	3	4	4	3	4	4	4	4	4	4
1077	1	1	3	1	4	1	1	1	1	2	6	6	7	5	7	7	5	7	6	7	5	6	6	5	7	5	7	5	7	5	7	5	3	4	5	6	4	6	4	5	4	6	4	6	4	6	4	6	6
1081	1	2	4	1	2	1	1	1	1	3	7	5	1	7	3	3	6	7	7	1	7	1	7	7	7	2	2	1	1	7	1	1	5	3	3	4	2	5	1	1	1	3	1	1	1	2	2	5	3
1082	1	2	4	1	4	1	1	1	1	2	7	4	4	4	4	4	5	5	5	4	6	4	4	4	5	4	4	4	4	4	4	2	5	2	4	4	4	4	4	4	4	4	4	5	4	4	4	5	5
1084	1	1	4	2	5	1	1	1	1	1	7	7	5	7	7	7	3	5	3	1	1	1	7	7	7	7	7	7	1	1	1	5	5	5	5	1	1	1	1	1	2	1	1	1	1	1	1	1	1
1085	1	1	4	1	2	1	1	1	1	2	7	7	3	5	5	4	5	6	5	3	3	4	7	7	7	7	5	5	3	2	2	2	5	2	5	2	4	3	2	2	3	2	1	2	1	1	1	3	1
1089	1	3	4	2	3	2	1	1	1	3	6	6	5	7	3	5	7	6	5	6	6	7	3	6	5	6	6	5	5	6	5	1	1	1	1	6	6	6	5	7	7	6	6	5	6	6	5	6	7
1091	1	2	3	2	6	1	1	1	1	2	7	7	7	7	7	7	7	7	7	7	7	7	7	7	7	7	7	5	7	4	6	4	4	4	2	6	5	5	5	5	4	3	6	5	4	4	6	3	4
1092	1	2	4	1	1	1	1	1	1	2	6	5	6	6	6	6	6	6	6	6	6	6	6	7	6	6	6	6	7	6	7	3	3	3	2	5	5	5	6	5	4	5	4	3	4	3	4	5	4
1093	1	1	4	1	2	1	1	1	1	1	6	6	4	5	6	4	6	6	6	6	6	6	4	6	6	4	4	4	2	6	6	2	2	2	2	2	2	4	2	2	6	2	4	2	2	4	4	6	2
1099	1	1	4	1	5	1	1	1	1	1	3	3	3	4	2	2	5	4	4	4	4	4	5	3	5	4	6	5	2	6	6	2	2	2	2	4	3	5	5	3	5	4	4	4	5	4	5	4	4
1105	1	2	3	1	2	1	1	1	1	2	6	5	6	4	5	5	6	5	5	3	5	6	7	7	7	4	7	3	7	7	7	3	4	4	4	3	3	3	3	3	3	3	3	3	3	4	5	3	5
1109	1	2	4	1	2	1	1	1	1	2	7	7	7	7	7	7	7	2	2	2	6	2	7	6	7	3	2	1	2	7	6	2	3	5	4	1	1	1	2	1	2	2	1	2	1	1	1	2	1
1111	1	1	4	2	5	1	1	1	1	1	6	4	6	5	6	5	6	5	7	5	4	6	4	7	4	7	4	6	4	5	4	2	3	3	2	6	4	3	2	3	4	6	3	5	3	7	5	4	4
1114	1	1	4	1	5	1	1	1	1	2	5	3	3	5	3	3	7	7	7	2	3	4	3	3	3	5	5	5	1	7	7	4	3	3	3	4	4	5	4	4	2	4	5	2	5	2	5	5	2
1115	1	1	4	1	5	1	1	1	1	2	7	5	4	6	5	4	6	6	6	5	7	6	4	5	6	3	3	2	5	6	6	3	4	2	4	6	5	5	5	6	6	3	4	5	6	4	5	5	5
1118	1	2	4	1	4	1	1	1	1	2	6	3	4	5	3	3	7	6	6	4	6	6	4	4	5	4	3	3	3	5	5	4	4	2	2	5	6	5	5	4	6	4	5	4	4	6	6	4	4
1120	1	2	4	1	4	1	1	1	1	2	3	3	5	5	3	5	4	3	5	6	6	5	3	4	5	3	4	4	5	4	3	2	3	1	2	5	3	5	4	3	5	6	3	5	4	3	5	6	4
1121	1	1	4	1	5	1	1	1	1	2	5	3	5	4	5	5	5	5	5	4	6	5	5	4	6	6	6	6	2	4	4	2	2	2	2	3	3	4	4	3	4	3	4	3	3	3	4	5	3
1122	1	1	3	2	1	1	1	1	1	1	4	5	5	4	6	4	6	4	5	6	5	5	4	5	6	5	4	4	6	5	5	3	3	4	4	7	7	7	7	7	7	7	7	1	7	7	7	1	7
1123	1	1	4	1	2	1	1	1	1	1	7	7	5	7	7	5	5	5	5	7	5	3	7	6	4	5	7	4	4	7	7	2	2	2	2	7	5	7	5	5	5	7	4	4	4	7	7	4	7
1124	1	2	4	1	6	1	1	1	1	3	7	7	7	7	4	5	5	5	5	5	5	5	5	5	5	5	5	5	5	5	5	4	4	4	4	6	6	6	6	6	5	5	6	7	5	4	6	4	6
1125	1	2	4	1	2	1	1	1	1	2	6	6	5	6	6	5	6	6	5	6	6	5	5	6	7	4	4	5	3	3	4	3	4	3	3	4	6	5	6	5	5	6	5	5	5	6	5	6	5
1126	1	3	5	1	1	2	1	1	1	2	7	6	5	7	7	6	6	7	7	6	5	4	6	6	4	6	6	4	6	7	7	2	2	5	4	4	2	6	6	7	3	6	5	7	6	4	4	4	6
1136	1	2	4	1	1	1	1	1	1	1	6	5	5	5	5	5	5	4	4	4	5	5	4	4	4	5	4	4	4	4	5	2	2	1	5	4	4	4	4	4	5	5	3	4	5	5	3	3	3
1137	1	1	4	1	1	2	1	1	1	2	7	7	7	7	3	1	7	1	2	3	3	6	3	6	3	3	6	3	3	3	6	1	3	1	3	1	7	7	1	3	5	3	3	6	2	3	7	2	2
1138	1	2	4	1	1	1	1	1	1	1	5	5	4	4	4	4	4	4	4	5	5	4	4	6	6	3	5	5	6	5	5	2	2	3	3	5	1	1	6	5	7	1	7	1	1	1	1	7	7
1143	1	3	2	2	1	2	1	1	1	1	1	2	2	6	3	7	3	3	7	3	4	4	4	7	4	7	4	7	4	5	4	2	2	1	5	2	3	3	6	3	3	3	4	6	3	3	4	3	7
1147	1	3	4	1	1	1	1	1	1	1	4	4	6	6	5	5	5	6	5	6	4	6	6	5	6	6	5	5	6	4	6	2	3	5	2	5	5	6	5	3	5	6	6	5	5	4	5	6	6
1149	1	2	4	1	2	1	1	1	1	1	7	5	6	6	6	6	3	6	6	6	4	4	4	6	5	4	6	4	6	4	6	2	2	2	2	7	6	4	3	6	3	6	5	5	3	6	5	5	3
1152	1	1	4	1	5	1	1	1	1	1	7	7	7	7	4	6	7	7	7	4	7	6	4	4	7	7	7	7	1	7	6	2	4	2	2	1	1	2	2	1	2	1	1	1	1	7	7	7	4
1154	1	2	2	1	1	1	1	1	1	2	2	6	3	6	2	3	6	3	3	6	6	2	6	6	5	2	6	2	2	7	6	2	2	1	1	2	6	6	2	5	2	5	2	5	2	5	2	6	5
1162	1	3	2	1	1	1	1	1	1	1	7	6	7	7	7	6	6	6	6	5	6	6	6	6	7	6	6	5	6	7	7	3	3	3	4	7	6	6	7	7	5	6	6	7	5	6	7	6	7
1163	1	1	4	1	5	1	1	1	1	1	7	7	7	7	7	7	6	5	5	2	2	5	7	7	7	5	5	5	1	1	1	2	4	2	2	1	1	1	1	1	1	1	1	1	3	2	3	5	3
1165	1	2	4	1	2	1	1	1	1	3	7	6	7	7	6	6	7	7	6	7	7	7	7	6	6	6	7	7	7	7	6	3	2	5	3	7	6	6	7	7	6	6	7	6	7	6	7	6	7
1170	1	1	4	1	4	1	1	1	1	1	7	6	7	7	6	6	6	7	7	6	7	6	6	7	6	6	7	6	7	6	6	2	4	1	4	7	7	6	6	7	7	7	6	7	7	7	7	6	7
1173	1	2	3	1	4	2	1	1	1	4	7	4	1	7	4	7	7	7	7	7	7	7	7	7	7	7	3	1	1	2	5	3	5	3	4	4	1	1	1	1	1	2	2	6	2	1	1	4	1
1178	1	1	2	1	3	1	1	1	1	1	6	6	1	3	5	5	3	6	3	6	7	7	1	7	7	7	2	7	3	5	3	5	1	2	1	5	3	5	6	3	5	5	3	3	6	6	3	6	5
1186	1	2	4	1	1	1	1	1	1	1	4	2	2	2	3	3	6	6	6	6	6	6	6	6	6	6	6	6	6	6	3	3	5	5	5	4	3	3	3	3	5	3	6	6	6	3	3	3	3
1187	1	3	4	1	2	1	1	1	1	1	5	4	5	5	4	4	5	6	6	5	5	6	6	6	4	6	5	4	5	5	4	2	2	3	2	5	4	5	5	6	4	6	4	5	4	6	4	4	6
1188	1	2	4	1	2	1	1	1	1	1	6	4	6	5	6	4	6	4	6	5	7	4	6	5	7	4	6	4	3	5	3	2	4	4	3	6	4	6	3	6	5	6	4	6	4	6	5	6	6
1193	1	1	4	1	5	1	1	1	1	1	4	4	4	5	3	6	5	4	5	5	7	5	4	5	5	3	5	4	5	4	5	2	2	2	2	4	5	4	5	4	4	5	5	4	5	5	5	5	4
1196	1	3	2	1	4	2	1	1	1	1	4	4	5	5	5	5	4	5	6	5	6	6	5	5	6	5	6	6	5	5	5	2	3	3	3	5	4	5	5	4	5	5	5	5	4	5	5	5	5
1202	1	1	2	1	2	1	1	1	1	1	7	7	7	7	7	7	7	7	7	3	3	3	7	7	7	7	7	7	3	2	2	5	5	5	5	2	2	2	2	2	2	2	2	5	5	3	5	4	3
1205	1	3	5	2	3	1	1	1	1	3	6	5	4	6	5	6	5	6	6	5	7	6	5	6	5	6	4	5	6	4	4	2	1	2	3	6	4	5	6	4	6	5	6	4	7	5	4	5	6
1206	1	1	4	1	5	1	1	1	1	2	6	5	3	5	5	4	7	6	6	4	4	6	3	4	3	4	4	4	2	3	4	3	4	3	4	4	3	3	3	3	3	3	4	2	4	2	4	4	3
1207	1	2	3	2	2	1	1	1	1	1	7	7	7	6	6	7	6	7	6	7	7	7	7	7	4	7	6	7	7	7	7	5	5	5	4	7	7	6	7	7	7	6	7	6	7	7	7	7	7
1209	1	2	4	1	1	1	1	1	1	1	6	7	7	6	6	7	4	2	1	1	4	5	7	6	6	3	5	4	5	6	5	3	4	4	3	3	2	2	1	3	5	2	1	1	2	2	3	4	4
1212	1	3	4	2	2	1	1	1	1	2	1	1	1	2	1	1	7	7	7	7	6	7	1	1	1	1	1	7	1	7	1	1	4	1	1	7	7	7	7	6	6	5	1	7	6	7	7	6	6
1215	1	1	4	1	4	1	1	1	1	1	7	3	5	5	4	5	7	7	7	7	7	7	3	3	3	2	4	3	2	7	7	2	2	2	3	7	4	4	5	4	5	2	4	5	5	3	5	7	5
1222	1	2	4	1	4	1	1	1	1	1	4	4	4	4	4	4	4	4	4	4	3	4	4	7	4	4	4	4	3	4	3	3	4	3	3	4	4	5	4	5	5	4	3	4	4	4	5	4	4
1226	1	3	4	1	2	1	1	1	1	3	6	6	5	7	5	5	7	7	7	5	5	7	5	5	7	5	4	4	1	1	4	3	3	2	3	1	2	2	2	2	2	2	5	3	4	4	3	4	3
1229	1	2	4	1	1	1	1	1	1	1	7	6	6	5	6	5	6	2	3	1	1	2	7	6	6	7	7	6	1	6	1	4	5	4	3	7	5	1	3	1	4	2	6	2	1	2	1	2	1
1230	1	2	3	1	4	1	1	1	1	2	6	4	6	6	5	6	6	3	4	2	1	1	7	7	5	7	6	7	1	6	2	4	5	4	2	6	2	1	1	1	2	3	7	2	1	3	2	2	1
1232	1	2	4	1	5	1	1	1	1	1	5	3	5	4	5	4	5	3	5	2	3	3	4	5	4	4	4	5	4	3	4	2	2	1	1	3	2	3	4	2	3	5	4	4	3	3	4	3	3
1235	1	3	3	1	2	1	1	1	1	2	6	5	7	1	1	7	2	6	2	7	1	2	7	7	2	7	6	6	7	5	2	4	4	5	4	6	2	1	2	1	3	1	2	1	3	2	1	1	3
1237	1	2	4	2	2	1	1	1	1	4	5	5	5	5	5	4	7	7	7	7	7	7	3	3	4	4	4	4	2	4	5	2	2	3	3	5	5	5	5	5	6	5	4	5	5	5	5	5	6
1240	1	1	4	1	1	1	1	1	1	2	3	3	3	3	3	6	6	4	4	4	4	5	3	5	3	5	3	5	3	5	5	2	4	3	2	3	4	4	3	5	3	5	3	5	3	5	3	3	5
1244	1	3	3	1	2	1	1	1	1	2	7	7	6	7	5	6	7	6	7	4	6	5	7	5	1	2	3	2	2	4	7	2	2	3	4	6	5	5	3	7	6	6	5	6	5	6	5	7	4
1246	1	2	4	1	1	1	1	1	1	2	5	6	5	4	5	3	6	5	4	3	5	6	5	6	5	4	5	4	3	4	5	2	4	3	2	5	6	4	5	5	4	5	4	5	4	3	5	5	4
1253	1	2	4	1	4	1	1	1	1	2	5	4	5	5	5	4	5	5	4	5	3	5	4	5	4	4	5	3	5	4	3	3	2	2	5	5	4	5	4	5	4	5	3	5	3	4	4	5	5
1255	1	1	4	2	1	1	1	1	1	1	6	6	6	4	4	5	5	4	4	5	6	6	5	5	5	6	7	7	5	6	6	3	4	3	3	6	5	5	6	5	7	6	5	5	5	5	5	5	5
1256	1	1	2	1	2	1	1	1	1	2	7	7	7	7	4	7	7	6	7	5	7	7	1	4	7	1	1	1	1	7	7	1	3	1	1	7	7	7	7	7	7	7	7	5	5	6	6	7	6
1257	1	1	3	1	6	1	1	1	1	2	3	2	1	4	1	1	6	7	7	4	7	7	3	2	4	3	4	7	5	5	5	3	4	2	3	5	3	6	4	5	6	5	4	4	4	5	4	5	5
1258	1	2	4	1	1	1	1	1	1	1	7	6	3	6	4	4	7	7	7	6	6	6	3	5	5	4	4	4	5	7	6	4	5	4	4	4	3	3	3	4	5	5	5	3	4	3	6	6	7
1262	1	2	3	2	3	1	1	1	1	1	7	3	3	5	3	3	5	5	6	4	5	3	5	5	6	6	6	6	1	4	4	4	5	4	4	3	1	3	3	2	5	5	6	4	4	3	4	5	3
1264	1	2	4	1	2	1	1	1	1	1	5	3	4	4	5	4	2	5	4	7	5	6	6	5	3	5	5	3	4	5	4	3	4	4	3	3	5	3	6	3	3	4	4	4	4	3	3	6	4
1274	1	3	4	1	2	1	1	1	1	3	7	4	1	4	1	1	5	5	4	1	3	1	2	7	7	7	7	7	1	4	4	2	5	2	2	1	1	1	1	1	5	1	5	1	1	1	1	1	1
1275	1	2	4	1	2	1	1	1	1	1	5	4	5	5	3	5	5	5	5	4	5	4	4	3	6	5	5	3	2	3	5	2	3	2	3	3	3	4	4	3	3	3	3	3	3	5	5	4	5
1276	1	2	4	2	2	1	1	1	1	1	6	7	6	6	5	6	5	4	5	3	5	3	6	7	6	6	5	5	6	5	4	3	4	4	5	2	1	2	3	2	1	3	4	2	1	1	1	1	2
1278	1	2	3	1	4	1	1	1	1	2	7	5	3	6	5	5	5	5	4	3	6	1	7	6	6	6	5	4	1	4	4	4	5	3	4	2	2	2	3	1	1	1	2	1	1	1	1	1	1
1279	1	3	4	1	2	1	1	1	1	2	5	3	3	5	2	2	6	3	6	2	5	6	4	4	4	6	4	4	3	5	5	3	4	4	5	4	4	4	4	3	5	3	3	5	3	5	3	5	4
1280	1	2	4	1	2	1	1	1	1	2	6	7	7	6	5	6	6	5	6	4	5	6	7	6	6	5	4	3	2	3	5	3	4	4	5	2	1	2	1	3	2	2	5	2	1	2	2	2	1
1282	1	2	4	2	2	1	1	1	1	1	6	7	6	6	7	7	6	6	6	7	6	4	6	7	6	5	5	6	2	5	6	4	5	4	5	2	1	2	1	2	1	2	5	2	1	2	1	1	1
1283	1	1	4	1	2	1	1	1	1	1	6	7	6	7	5	6	7	6	6	7	6	6	7	7	6	7	5	3	2	5	5	3	4	4	5	2	3	3	2	1	2	3	6	1	2	1	2	2	1
1284	1	2	4	1	2	1	1	1	1	1	6	6	5	5	5	5	6	6	6	5	6	6	5	5	6	3	2	2	3	6	5	2	3	2	2	5	4	4	5	5	6	5	4	5	6	5	5	5	5
1286	1	2	4	2	2	1	1	1	1	1	6	7	6	7	5	6	7	6	6	7	4	3	5	6	6	5	5	4	2	4	5	4	5	5	5	2	1	1	2	1	1	3	5	2	1	2	1	2	1
1287	1	2	4	1	2	1	1	1	1	1	6	7	6	6	7	6	7	6	6	7	6	6	7	7	7	6	5	3	2	5	5	4	5	5	4	2	2	3	2	1	2	3	6	2	2	3	1	3	2
1288	1	2	4	1	4	1	1	1	1	2	5	4	4	5	4	4	5	6	6	5	7	6	4	4	5	2	2	1	4	6	5	1	3	2	3	5	5	5	5	6	6	4	5	5	5	6	4	6	5
1290	1	2	4	1	2	1	1	1	1	1	7	6	7	6	7	7	7	6	7	3	7	6	7	7	6	7	6	7	7	7	6	4	5	4	5	4	5	7	6	6	7	6	6	7	5	6	7	6	6
1294	1	2	4	1	2	1	1	1	1	1	6	3	6	5	6	5	4	6	5	6	5	5	6	4	6	5	7	4	5	6	3	2	2	3	3	5	3	6	6	5	6	5	5	6	4	6	4	4	6
1303	1	2	3	1	2	1	1	1	1	3	5	5	6	6	6	6	6	6	6	7	6	6	7	6	7	7	6	6	7	6	6	1	2	2	2	6	6	6	6	6	6	7	6	5	6	6	6	6	7
1307	1	2	3	2	2	1	1	1	1	1	6	5	7	5	6	5	5	7	6	5	5	6	5	7	4	3	2	2	1	1	2	2	2	2	3	2	2	2	2	3	2	3	2	2	1	3	2	4	2
1313	1	1	4	2	2	1	1	1	1	1	7	7	7	3	7	7	7	7	7	1	5	3	7	7	7	7	7	7	1	5	4	4	4	4	4	4	7	4	5	3	5	3	5	5	3	5	3	4	4
1316	1	1	4	1	5	1	1	1	1	1	6	6	6	6	5	6	5	5	6	6	6	6	5	6	6	6	6	6	6	6	5	3	3	1	2	5	4	6	5	5	6	5	6	6	5	6	5	6	5
1319	1	2	3	1	2	1	1	1	1	1	4	5	4	6	4	4	6	6	6	3	6	6	6	6	6	6	6	5	4	5	6	3	5	4	5	4	4	5	4	3	5	5	4	5	5	5	4	5	5
1326	1	2	4	1	2	1	1	1	1	1	6	6	6	6	6	6	4	5	5	5	5	5	6	6	6	4	4	4	3	3	5	3	4	4	4	2	2	2	2	2	6	2	2	2	2	4	3	4	2
1330	1	1	4	1	1	2	1	1	1	1	5	3	5	3	6	6	7	6	5	5	5	5	4	4	4	5	4	5	4	6	5	3	3	3	4	4	3	5	5	4	3	4	3	4	3	3	5	3	5
1331	1	4	3	2	4	1	1	1	1	1	7	7	7	7	7	7	7	7	3	2	5	6	7	7	7	7	7	6	4	7	7	3	3	3	3	4	5	6	7	7	7	7	7	7	7	6	6	7	7
1333	1	2	4	1	4	1	1	1	1	1	6	6	7	6	6	7	2	2	1	2	2	2	6	6	7	6	6	7	1	1	1	4	4	4	5	1	2	1	2	1	2	2	1	1	1	1	1	1	1
1337	1	3	4	1	2	1	1	1	1	1	7	6	6	7	5	5	4	3	3	2	7	4	6	7	7	6	7	3	2	3	3	5	4	4	4	3	2	3	3	1	1	2	3	1	2	1	1	5	2
1338	1	2	3	1	2	1	1	1	1	1	7	7	6	4	3	5	5	4	2	5	4	4	5	4	7	7	5	4	2	5	3	5	4	4	4	2	6	5	5	6	5	4	6	5	7	5	6	6	3
1339	1	2	4	1	2	2	1	1	1	2	7	6	7	7	6	7	2	3	2	2	1	1	6	7	6	7	6	7	2	2	1	4	4	3	5	1	1	1	1	2	2	2	2	2	1	2	1	1	1
1341	1	1	4	1	5	1	1	1	1	2	1	1	1	7	1	4	7	7	7	7	7	7	4	4	4	2	4	4	1	1	7	1	3	3	3	4	7	4	4	4	6	4	2	4	4	7	7	7	7
1343	1	4	4	1	3	2	1	1	1	2	7	7	7	7	7	7	7	7	7	7	7	7	7	7	7	7	7	7	4	7	7	2	5	5	5	7	6	6	6	6	7	6	6	6	7	6	7	6	6
1347	1	1	4	2	5	1	1	1	1	2	7	7	7	7	7	7	1	1	1	1	1	1	7	7	7	1	1	1	1	1	1	4	4	2	5	1	1	1	1	1	7	1	7	1	1	1	1	1	1
1348	1	3	2	1	4	1	1	1	1	1	6	6	5	5	7	6	7	6	5	5	7	6	5	6	6	5	6	5	6	5	6	5	2	2	2	7	6	5	5	6	7	7	6	5	5	6	7	7	6
1352	1	2	4	1	2	1	1	1	1	1	5	3	6	6	4	6	7	3	5	5	6	6	3	4	7	6	4	4	7	6	5	4	5	3	4	4	6	4	7	5	6	6	5	7	7	4	6	6	6
1368	1	1	3	1	5	1	1	1	1	2	1	1	1	7	1	1	7	7	7	7	7	7	7	7	7	7	7	7	7	7	7	2	1	2	2	3	4	3	2	6	4	3	3	5	3	3	5	4	3
1376	1	2	4	1	2	2	1	1	1	2	7	6	5	7	6	6	6	7	6	5	6	7	5	6	6	7	7	5	6	7	6	5	5	4	5	2	1	3	3	2	6	4	6	2	3	2	1	2	2
1378	1	3	4	1	4	2	1	1	1	2	4	5	5	6	6	5	5	6	6	5	7	6	5	4	5	5	6	6	7	5	5	4	4	3	4	5	5	6	6	4	5	6	6	7	4	5	5	6	6
1379	1	3	2	1	3	1	1	1	1	2	4	4	6	5	5	4	5	5	5	4	4	6	5	5	4	4	4	3	4	5	5	2	2	2	5	5	5	4	4	5	5	5	4	5	5	4	4	4	6
1382	1	2	3	1	2	1	1	1	1	2	7	6	4	7	4	4	7	5	4	1	4	4	4	5	5	4	4	3	1	1	6	3	4	3	2	4	4	4	4	4	7	4	3	3	6	5	5	2	5
1385	1	1	4	1	1	1	1	1	1	1	7	7	5	7	4	4	5	7	7	3	4	4	5	7	7	5	5	2	1	5	4	3	4	4	4	1	1	1	1	1	1	1	5	1	1	1	1	1	1
1387	1	1	4	1	2	1	1	1	1	1	7	7	7	6	5	5	6	6	6	3	5	7	5	5	5	6	6	6	5	3	3	3	5	4	5	6	4	3	6	5	6	3	6	4	6	4	5	5	4
1388	1	2	4	1	6	1	1	1	1	2	5	5	4	5	4	3	3	4	3	4	3	4	6	6	6	6	6	4	1	3	3	4	5	5	5	7	6	5	5	5	7	5	4	4	4	4	4	4	4
1391	1	4	4	1	4	1	1	1	1	2	7	7	7	7	7	7	1	1	1	1	1	1	7	7	7	7	7	7	1	1	1	5	5	5	4	1	1	1	1	1	7	1	7	1	1	1	1	1	1
1393	1	2	4	1	1	1	1	1	1	2	6	5	4	4	5	5	6	7	6	6	6	5	6	3	4	3	4	3	5	7	4	2	2	2	2	4	3	4	5	4	4	4	5	4	5	4	5	5	4
1396	1	2	4	1	1	2	1	1	1	1	5	6	6	6	5	6	5	6	6	6	5	6	5	5	5	6	5	5	5	6	6	2	2	2	2	6	5	6	6	6	5	6	6	6	5	6	6	6	6
1397	1	2	2	1	2	2	1	1	1	3	5	4	6	5	6	4	6	4	6	4	6	4	6	4	6	4	6	4	4	6	5	3	2	2	2	6	4	6	4	6	4	6	4	6	4	4	6	6	4
1406	1	4	4	1	2	1	1	1	1	2	6	6	6	6	6	7	6	6	6	3	5	3	6	6	6	4	4	4	2	3	4	2	3	2	2	3	4	6	4	4	4	4	3	3	3	3	3	3	3
1410	1	2	4	1	4	1	1	1	1	1	6	7	6	7	5	6	5	6	6	2	5	4	6	6	7	5	5	5	3	2	2	4	5	5	5	2	1	2	3	2	3	2	2	1	1	1	2	1	2
1415	1	2	4	1	2	1	1	1	1	1	7	6	7	6	6	7	5	6	5	2	5	4	6	7	7	5	5	5	1	2	2	4	5	5	5	1	2	1	3	1	2	1	3	1	1	2	1	1	1
1418	1	5	4	1	1	1	1	1	1	1	7	7	7	7	7	7	6	6	6	5	7	5	7	7	7	7	7	7	6	7	7	5	5	5	4	4	7	4	4	1	7	1	3	1	4	1	1	1	1
1429	1	3	4	1	2	1	1	1	1	1	7	7	3	5	4	6	3	2	2	2	4	2	5	5	6	7	7	7	2	3	2	5	5	4	4	1	1	2	2	1	6	7	7	1	5	1	1	4	2
1431	1	1	3	1	5	1	1	1	1	2	4	4	6	6	3	3	6	3	2	5	2	6	6	1	1	1	6	1	7	5	3	3	5	5	5	2	7	6	2	4	6	4	5	5	2	5	1	1	6
1437	1	2	4	1	1	1	1	1	1	1	3	2	3	3	4	2	4	2	5	3	5	3	5	4	5	4	6	4	6	4	3	2	3	2	3	4	3	6	6	4	5	4	6	4	6	4	6	4	3
[truncated: 10 more columns]
